# Supplementary material for: Prediction of Protein Mutational Free Energy: Benchmark and Sampling Improvements Increase Classification Accuracy
Source: Front Bioeng Biotechnol. 2020 Oct 8;8:558247. doi: 10.3389/fbioe.2020.558247 (PMC7579412; doi:10.3389/fbioe.2020.558247)
Supplement: Supplementary file 1 [file Data_Sheet_1.ZIP › cartesianprep.flags]

-default_max_cycles 200
-missing_density_to_jump
-ignore_zero_occupancy false
-fa_max_dis 9
