# Supplementary material for: Prediction of Protein Mutational Free Energy: Benchmark and Sampling Improvements Increase Classification Accuracy
Source: Front Bioeng Biotechnol. 2020 Oct 8;8:558247. doi: 10.3389/fbioe.2020.558247 (PMC7579412; doi:10.3389/fbioe.2020.558247)
Supplement: Supplementary file 1 [file Data_Sheet_1.ZIP › cartesianrelaxprep.xml]

<ROSETTASCRIPTS>
    <SCOREFXNS>
        <ScoreFunction name="fullatom" weights="ref2015_cart" symmetric="0">
        </ScoreFunction>
	</SCOREFXNS>
	<MOVERS>
        <FastRelax name="fastrelax" scorefxn="fullatom" cartesian="1" repeats="4"/> 
	</MOVERS>
	<PROTOCOLS>
        <Add mover="fastrelax"/>
    </PROTOCOLS>
    <OUTPUT scorefxn="fullatom"/>
 
</ROSETTASCRIPTS>
