# Supplementary material for: Prediction of Protein Mutational Free Energy: Benchmark and Sampling Improvements Increase Classification Accuracy
Source: Front Bioeng Biotechnol. 2020 Oct 8;8:558247. doi: 10.3389/fbioe.2020.558247 (PMC7579412; doi:10.3389/fbioe.2020.558247)
Supplement: Supplementary file 1 [file Data_Sheet_1.ZIP › protocol3.flags]

-ddg:weight_file soft_rep_design # Use soft-repulsive weight set
-fa_max_dis 9.0 # optional -- if not given, the default value of 9.0 Angstroms is used.
-ddg::iterations 50 # 50 is the recommended number of iterations
-ddg::dump_pdbs false # write out PDB files for the structures, one for the wildtype and one for the pointmutant for each iteration
-ignore_unrecognized_res # optional -- if there are residues in the input PDB file that Rosetta cannot recognize, ignore them instead of quitting with an error message
-ddg::local_opt_only true # repack the residues in an 8 Angstrom shell around the site of the point mutation
-ddg::suppress_checkpointing true # don't checkpoint
-ddg::min_cst false # run minimization and use distance restraints (aka constraints) during the backbone minimization phase
-in::file::fullatom # read the input PDB file as a fullatom structure
-ddg::mean true # do not report the mean energy
-ddg::min false # report the minimum energy
-mute all # optional -- silence all of the log-file / stdout output generated by this protocol
-ddg::output_silent true # write output to a silent file
-ignore_zero_occupancy false
