# Supplementary material for: Prediction of Protein Mutational Free Energy: Benchmark and Sampling Improvements Increase Classification Accuracy
Source: Front Bioeng Biotechnol. 2020 Oct 8;8:558247. doi: 10.3389/fbioe.2020.558247 (PMC7579412; doi:10.3389/fbioe.2020.558247)
Supplement: Supplementary file 1 [file Data_Sheet_1.ZIP › protocol3relaxprep.xml]

<ROSETTASCRIPTS>
    <SCOREFXNS>
        <ScoreFunction name="fullatom" weights="talaris2013_cart" symmetric="0">
            <Reweight scoretype="coordinate_constraint" weight="1.0"/>
        </ScoreFunction>
        <ScoreFunction name="nocsts" weights="talaris2013_cart" symmetric="0">
		</ScoreFunction>
	</SCOREFXNS>
	<MOVERS>
        <FastRelax name="fastrelax" scorefxn="fullatom" cartesian="1" repeats="4"/> 
        <AddConstraintsToCurrentConformationMover name="csts" CA_only="0" bb_only="0"/>
	</MOVERS>
	<PROTOCOLS>
        <Add mover="csts"/>
        <Add mover="fastrelax"/>
    </PROTOCOLS>
    <OUTPUT scorefxn="nocsts"/>
 
</ROSETTASCRIPTS>
