# Supplementary material for: Prediction of Protein Mutational Free Energy: Benchmark and Sampling Improvements Increase Classification Accuracy
Source: Front Bioeng Biotechnol. 2020 Oct 8;8:558247. doi: 10.3389/fbioe.2020.558247 (PMC7579412; doi:10.3389/fbioe.2020.558247)
Supplement: Supplementary file 2 [file Data_Sheet_2.CSV]

PDB ID	Protherm ID	Residue Number	Chain	Wild Type	Mutation	SASA	Experimental DDG	Classifiers
1STN	2199	122	A	E	F	0.22489967372188382	0.8	'polar to hydrophobic' 'negative to hydrophobic' 'buried'
1STN	1711	139	A	I	A	0.3267407295318805	3.5	'hydrophobic to hydrophobic' 'buried'
1AAR	3	45	A	F	W	0.1500261467316511	-0.6	'hydrophobic to hydrophobic' 'buried'
1TUP	2256	273	A	R	H	0.4685247074545766	0.35	'positive to non-charged polar' 'buried'
1LZ1	1076	110	A	V	L	0.429976845773619	-0.0717017208413002	'hydrophobic to hydrophobic' 'buried'
1STN	1909	129	A	E	F	0.157148838752741	4.0	'polar to hydrophobic' 'negative to hydrophobic' 'buried'
1CYC	521	73	A	K	Y	0.9795610600202348	1.05	'positive to non-charged polar' 'surface'
1PIN	1226	16	A	S	A	0.22439848780072708	0.442160611854685	'polar to hydrophobic' 'non-charged polar to hydrophobic' 'buried'
1LZ1	1075	32	A	A	L	0.0	0.0956022944550669	'hydrophobic to hydrophobic' 'buried'
1L63	876	144	A	N	E	0.7631355231688133	-0.5	'non-charged polar to negative' 'surface'
1BVC	372	135	A	L	A	0.0	1.7	'hydrophobic to hydrophobic' 'buried'
1STN	1720	62	A	T	S	0.0	2.1	'non-charged polar to non-charged polar' 'buried'
1A2P	124	53	A	G	A	0.24216534454037505	3.4	'hydrophobic to hydrophobic' 'buried'
2LZM	2715	3	A	I	V	0.06530050947016146	0.4	'hydrophobic to hydrophobic' 'buried'
2BQA	2502	99	A	V	A	0.0	0.884321223709	'hydrophobic to hydrophobic' 'buried'
5AZU	2970	33	A	L	A	0.0	1.67304015296367	'hydrophobic to hydrophobic' 'buried'
4LYZ	2915	12	A	M	F	0.0	-0.28	'hydrophobic to hydrophobic' 'buried'
1QLP	1309	331	A	K	T	0.24335033079454163	-0.43	'large to small' 'positive to non-charged polar' 'buried'
1DYJ	1567	59	A	N	T	0.03998820347997339	0.32	'non-charged polar to non-charged polar' 'buried'
4LYZ	2897	40	A	T	S	0.0	0.27	'non-charged polar to non-charged polar' 'buried'
1DYJ	1526	31	A	F	V	0.20276891565029903	1.5	'large to small' 'hydrophobic to hydrophobic' 'buried'
1PIN	1221	15	A	M	A	0.6520354483701287	0.590344168260038	'hydrophobic to hydrophobic' 'surface'
1L63	800	66	A	L	M	0.002740815059780562	1.0	'hydrophobic to hydrophobic' 'buried'
1STN	1938	79	A	G	V	0.24316138889110966	2.4	'hydrophobic to hydrophobic' 'buried'
1FXA	621	48	A	T	A	0.1891019802651	-0.1	'polar to hydrophobic' 'non-charged polar to hydrophobic' 'buried'
1VQB	2359	45	A	V	L	0.21326744205878645	3.0	'hydrophobic to hydrophobic' 'buried'
1PGA	1172	53	A	T	N	0.31581692883399776	-0.52	'non-charged polar to non-charged polar' 'buried'
1VQB	2324	47	A	I	V	0.0	2.0	'hydrophobic to hydrophobic' 'buried'
1STN	1755	54	A	Y	L	0.27424185268629353	3.4	'polar to hydrophobic' 'non-charged polar to hydrophobic' 'buried'
1QLP	1306	364	A	V	I	0.006364449199893299	-0.4	'hydrophobic to hydrophobic' 'buried'
1LZ1	1006	96	A	A	S	0.0	1.0038240917782	'hydrophobic to polar' 'hydrophobic to non-charged polar' 'buried'
1FTG	604	50	A	L	A	0.0	-0.05	'hydrophobic to hydrophobic' 'buried'
1BVC	356	135	A	L	I	0.0	1.54	'hydrophobic to hydrophobic' 'buried'
1VQB	2288	78	A	I	T	0.22477272609329257	6.6	'hydrophobic to polar' 'hydrophobic to non-charged polar' 'buried'
5AZU	2972	48	A	W	A	0.0	3.34608030592734	'large to small' 'hydrophobic to hydrophobic' 'buried'
1RN1	1392	16	B	V	T	0.0	3.2	'hydrophobic to polar' 'hydrophobic to non-charged polar' 'buried'
1VQB	2348	73	A	F	W	0.753872549034302	-0.76	'hydrophobic to hydrophobic' 'surface'
1L63	815	44	A	S	D	0.5008821743281026	0.11	'non-charged polar to negative' 'surface'
1L63	891	44	A	S	Y	0.5008821743281026	-0.19	'small to large' 'non-charged polar to non-charged polar' 'surface'
1STN	2103	92	A	I	A	0.0	4.0	'hydrophobic to hydrophobic' 'buried'
1PIN	1259	25	A	F	A	0.18276295638374437	2.13671128107075	'large to small' 'hydrophobic to hydrophobic' 'buried'
1STN	1741	51	A	V	I	0.5841138052052057	-0.1	'hydrophobic to hydrophobic' 'surface'
1STN	1934	73	A	E	G	0.07973832501666603	2.7	'large to small' 'polar to hydrophobic' 'negative to hydrophobic' 'buried'
1OH0	1155	16	A	Y	S	0.029375769987720984	11.9	'large to small' 'non-charged polar to non-charged polar' 'buried'
2ZTA	2820	28	A	K	A	0.9686778152190103	0.06	'large to small' 'polar to hydrophobic' 'positive to hydrophobic' 'surface'
1VQB	2357	24	A	K	V	0.7891903507201625	-0.8	'large to small' 'polar to hydrophobic' 'positive to hydrophobic' 'surface'
1SHG	1654	18	A	K	F	1.0838236081897363	-2.33	'polar to hydrophobic' 'positive to hydrophobic' 'surface'
2RN2	2781	52	A	A	N	0.0	1.79	'hydrophobic to polar' 'hydrophobic to non-charged polar' 'buried'
1TEN	2212	882	A	S	A	0.06473629013965802	2.82	'polar to hydrophobic' 'non-charged polar to hydrophobic' 'buried'
1STN	1672	78	A	K	F	0.7927684997717831	-0.1	'polar to hydrophobic' 'positive to hydrophobic' 'surface'
1A2P	66	18	A	H	S	0.6413483160750959	2.1	'large to small' 'non-charged polar to non-charged polar' 'surface'
1STN	1686	96	A	G	F	0.37877775865616486	3.0	'small to large' 'hydrophobic to hydrophobic' 'buried'
2LZM	2690	3	A	I	D	0.06530050947016146	3.2	'hydrophobic to polar' 'hydrophobic to negative' 'buried'
1BPI	296	3	A	D	A	0.6941593133851035	-0.2	'polar to hydrophobic' 'negative to hydrophobic' 'surface'
1ROP	1449	30	A	D	R	0.8978610684043312	-0.8	'negative to positive' 'surface'
1STN	2135	48	A	K	E	1.2537807375608834	0.0	'positive to negative' 'surface'
2CI2	2520	51	I	L	V	0.2454223960804548	1.02	'hydrophobic to hydrophobic' 'buried'
1STN	1730	48	A	K	G	1.2537807375608834	-0.2	'large to small' 'polar to hydrophobic' 'positive to hydrophobic' 'surface'
1POH	1273	49	A	K	D	0.8134929855173562	-1.5	'positive to negative' 'surface'
1CSP	512	20	A	V	K	0.08321004937172155	1.95984703632887	'small to large' 'hydrophobic to polar' 'hydrophobic to positive' 'buried'
2IFB	2607	65	A	G	A	0.584248849512392	1.33	'hydrophobic to hydrophobic' 'surface'
1FKJ	547	75	A	T	V	0.33216801073692864	0.81	'polar to hydrophobic' 'non-charged polar to hydrophobic' 'buried'
1UBQ	2268	33	A	K	Q	0.7363888100246834	0.908221797323136	'positive to non-charged polar' 'surface'
1A2P	194	78	A	Y	F	0.03577190190600814	1.14	'polar to hydrophobic' 'non-charged polar to hydrophobic' 'buried'
1STN	1771	70	A	K	F	1.2334607516317417	0.2	'polar to hydrophobic' 'positive to hydrophobic' 'surface'
2CI2	2566	49	I	I	T	0.3768474564012934	1.34	'hydrophobic to polar' 'hydrophobic to non-charged polar' 'buried'
1L63	944	44	A	S	W	0.5008821743281026	-0.05	'small to large' 'polar to hydrophobic' 'non-charged polar to hydrophobic' 'surface'
1FKJ	560	50	A	L	A	0.0	2.57	'hydrophobic to hydrophobic' 'buried'
2LZM	2699	117	A	S	I	0.010037183466412221	-1.7	'polar to hydrophobic' 'non-charged polar to hydrophobic' 'buried'
3MBP	2848	55	A	D	N	0.26886535036655773	0.0	'negative to non-charged polar' 'buried'
1HFZ	690	103	A	Y	A	0.17079711865856095	2.39005736137667	'large to small' 'polar to hydrophobic' 'non-charged polar to hydrophobic' 'buried'
1RTB	1462	54	A	V	G	0.0	4.86615678776291	'hydrophobic to hydrophobic' 'buried'
1STN	2012	115	A	Y	L	0.6542712250563079	0.3	'polar to hydrophobic' 'non-charged polar to hydrophobic' 'surface'
1STN	2015	89	A	L	F	0.042488920175550914	1.2189292543	'hydrophobic to hydrophobic' 'buried'
1FTG	592	18	A	V	I	0.0031822245999466496	-0.27	'hydrophobic to hydrophobic' 'buried'
1BPI	306	36	A	G	A	0.051102057097510395	2.1	'hydrophobic to hydrophobic' 'buried'
1RTB	1471	54	A	V	I	0.0	1.94550669216061	'hydrophobic to hydrophobic' 'buried'
1PIN	1245	29	A	T	A	0.0	1.24521988527725	'polar to hydrophobic' 'non-charged polar to hydrophobic' 'buried'
1L63	947	93	A	A	S	0.5327492285916356	0.2	'hydrophobic to polar' 'hydrophobic to non-charged polar' 'surface'
2TRX	2808	78	A	L	K	0.002740815059780562	3.9	'hydrophobic to polar' 'hydrophobic to positive' 'buried'
1STN	1832	49	A	K	G	0.8008969798608041	0.2	'large to small' 'polar to hydrophobic' 'positive to hydrophobic' 'surface'
2RN2	2759	62	A	H	D	0.5369728576016223	0.17	'non-charged polar to negative' 'surface'
1PGA	1178	53	A	T	I	0.31581692883399776	-0.1	'polar to hydrophobic' 'non-charged polar to hydrophobic' 'buried'
1A2P	81	6	A	T	E	0.38597427142358354	0.27	'small to large' 'non-charged polar to negative' 'buried'
1ONC	1169	28	A	F	A	0.07034070337930581	4.99521988527725	'large to small' 'hydrophobic to hydrophobic' 'buried'
1TEN	2236	835	A	L	A	0.0	4.29	'hydrophobic to hydrophobic' 'buried'
1RN1	1410	76	B	D	N	0.0290424796674603	3.51	'negative to non-charged polar' 'buried'
1A2P	75	23	A	N	A	0.06877660904847885	2.2	'polar to hydrophobic' 'non-charged polar to hydrophobic' 'buried'
1L63	816	50	A	I	A	0.1053981069150099	2.9	'hydrophobic to hydrophobic' 'buried'
2BQA	2501	93	A	V	A	0.015925721465323704	1.00382409178	'hydrophobic to hydrophobic' 'buried'
2RN2	2769	10	A	D	S	0.15338237696317783	-2.67	'negative to non-charged polar' 'buried'
1TEN	2223	830	A	I	A	0.062337709301098616	1.38	'hydrophobic to hydrophobic' 'buried'
451C	2880	78	A	V	I	0.0	-0.06	'hydrophobic to hydrophobic' 'buried'
1H7M	657	90	A	E	A	0.8075589040661856	0.406309751434034	'large to small' 'polar to hydrophobic' 'negative to hydrophobic' 'surface'
2RN2	2747	52	A	A	T	0.0	0.82	'hydrophobic to polar' 'hydrophobic to non-charged polar' 'buried'
2CI2	2540	42	I	D	A	0.43152832015218223	1.05	'polar to hydrophobic' 'negative to hydrophobic' 'buried'
1TPK	2250	65	A	V	M	0.0	2.2	'hydrophobic to hydrophobic' 'buried'
1IO2	734	6	A	I	A	0.0	2.91586998087954	'hydrophobic to hydrophobic' 'buried'
2LZM	2717	131	A	V	M	0.43125712638792607	-0.12	'hydrophobic to hydrophobic' 'buried'
1SHF	1651	124	A	S	H	0.003836492654936693	1.25	'small to large' 'non-charged polar to non-charged polar' 'buried'
1L63	847	26	A	T	S	0.022682237378175246	-0.57	'non-charged polar to non-charged polar' 'buried'
1BVC	370	135	A	L	V	0.0	2.25	'hydrophobic to hydrophobic' 'buried'
1STN	1805	49	A	K	F	0.8008969798608041	0.0	'polar to hydrophobic' 'positive to hydrophobic' 'surface'
1IOB	750	7	A	N	D	0.3922705301935929	-0.43	'non-charged polar to negative' 'buried'
1STN	2137	7	A	L	G	0.10166523738224602	1.5	'hydrophobic to hydrophobic' 'buried'
1L63	924	106	A	M	I	0.2650305682495932	-0.2	'hydrophobic to hydrophobic' 'buried'
1QLP	1281	250	A	A	I	0.004421081266259703	0.4	'hydrophobic to hydrophobic' 'buried'
1VQB	2285	49	A	L	A	0.0	6.1	'hydrophobic to hydrophobic' 'buried'
1STN	1827	19	A	D	K	0.11008682816865102	0.3	'negative to positive' 'buried'
1L63	844	104	A	F	A	0.1444240839501184	2.7	'large to small' 'hydrophobic to hydrophobic' 'buried'
1C9O	410	23	A	G	Q	0.5086648537133495	0.0	'small to large' 'hydrophobic to polar' 'hydrophobic to non-charged polar' 'surface'
1A2P	86	65	A	G	S	0.6750777265514909	-0.98	'hydrophobic to polar' 'hydrophobic to non-charged polar' 'surface'
1RTB	1488	63	A	V	G	0.1728557094406206	3.49665391969407	'hydrophobic to hydrophobic' 'buried'
1FXA	631	42	A	R	H	0.48189631140967426	1.4	'positive to non-charged polar' 'buried'
1LZ1	1058	59	A	I	Y	0.016322007481630586	3.77629063097514	'hydrophobic to polar' 'hydrophobic to non-charged polar' 'buried'
1STN	1775	65	A	M	L	0.12126117911548745	0.8	'hydrophobic to hydrophobic' 'buried'
1HFZ	689	107	A	H	A	0.09774507443101242	0.788718929254302	'large to small' 'polar to hydrophobic' 'non-charged polar to hydrophobic' 'buried'
1BPI	311	39	A	R	A	1.040814000155492	0.0	'large to small' 'polar to hydrophobic' 'positive to hydrophobic' 'surface'
1STN	1960	131	A	Q	F	0.4470083606818679	0.7	'polar to hydrophobic' 'non-charged polar to hydrophobic' 'buried'
1DYJ	1575	59	A	N	E	0.03998820347997339	2.09	'non-charged polar to negative' 'buried'
1STN	2194	81	A	R	A	0.9804545967121164	1.1	'large to small' 'polar to hydrophobic' 'positive to hydrophobic' 'surface'
1FKJ	569	27	A	T	V	0.17209497513256203	-0.23	'polar to hydrophobic' 'non-charged polar to hydrophobic' 'buried'
1PIN	1251	18	A	S	G	0.9285696403662062	-0.0215105162523901	'polar to hydrophobic' 'non-charged polar to hydrophobic' 'surface'
1STN	2029	99	A	V	T	0.0	3.3	'hydrophobic to polar' 'hydrophobic to non-charged polar' 'buried'
1PGA	1183	49	A	T	A	0.6189156190823718	0.860420650095602	'polar to hydrophobic' 'non-charged polar to hydrophobic' 'surface'
1L63	860	40	A	N	A	0.6719107215223361	-0.32	'polar to hydrophobic' 'non-charged polar to hydrophobic' 'surface'
1AMQ	28	294	A	N	R	0.28885168690051255	2.6	'non-charged polar to positive' 'buried'
1VQB	2333	41	A	Y	A	0.6393921255596569	0.4	'large to small' 'polar to hydrophobic' 'non-charged polar to hydrophobic' 'surface'
1STN	2201	62	A	T	A	0.0	2.4	'polar to hydrophobic' 'non-charged polar to hydrophobic' 'buried'
1STN	1983	141	A	S	A	0.7835025413881346	0.4	'polar to hydrophobic' 'non-charged polar to hydrophobic' 'surface'
1RN1	1390	21	B	A	H	0.4420946054762797	0.17	'small to large' 'hydrophobic to polar' 'hydrophobic to non-charged polar' 'buried'
1HFZ	684	54	A	Q	A	0.013961591815844067	0.406309751434034	'large to small' 'polar to hydrophobic' 'non-charged polar to hydrophobic' 'buried'
1RN1	1435	21	B	A	S	0.4420946054762797	0.4	'hydrophobic to polar' 'hydrophobic to non-charged polar' 'buried'
1BVC	341	77	A	K	A	0.8141919047822098	0.05	'large to small' 'polar to hydrophobic' 'positive to hydrophobic' 'surface'
1MGR	1116	55	A	Y	F	0.01958384665848068	2.1	'polar to hydrophobic' 'non-charged polar to hydrophobic' 'buried'
2LZM	2633	156	A	G	D	0.15522563526650032	4.07	'hydrophobic to polar' 'hydrophobic to negative' 'buried'
1MSI	1132	36	A	D	A	0.1031118916272211	-0.95	'polar to hydrophobic' 'negative to hydrophobic' 'buried'
1STN	1906	33	A	T	A	0.3200882302597649	1.4	'polar to hydrophobic' 'non-charged polar to hydrophobic' 'buried'
1STN	1666	82	A	T	A	0.5247417725420136	0.9	'polar to hydrophobic' 'non-charged polar to hydrophobic' 'surface'
1POH	1272	49	A	K	S	0.8134929855173562	-1.0	'large to small' 'positive to non-charged polar' 'surface'
1A2P	84	55	A	I	T	0.5782300168527382	1.0	'hydrophobic to polar' 'hydrophobic to non-charged polar' 'surface'
1PIN	1238	23	A	Y	L	0.12512922023820555	1.18068833652008	'polar to hydrophobic' 'non-charged polar to hydrophobic' 'buried'
3BCI	2828	96	A	E	Q	0.4078241404813752	1.06118546845124	'negative to non-charged polar' 'buried'
1RGG	1331	18	A	T	V	0.0038462513987428133	1.4	'polar to hydrophobic' 'non-charged polar to hydrophobic' 'buried'
1L63	826	22	A	E	K	0.2724063823152908	-0.57	'negative to positive' 'buried'
1H7M	635	12	A	D	A	0.6527945936785535	-0.239005736137667	'polar to hydrophobic' 'negative to hydrophobic' 'surface'
1PIN	1216	14	A	R	A	0.669549132992512	1.63193116634799	'large to small' 'polar to hydrophobic' 'positive to hydrophobic' 'surface'
1HFZ	677	110	A	L	E	0.5318139789576911	0.191204588910134	'hydrophobic to polar' 'hydrophobic to negative' 'surface'
1AMQ	29	15	A	D	A	0.3004090062123834	5.8	'polar to hydrophobic' 'negative to hydrophobic' 'buried'
1LZ1	1091	74	A	V	D	0.61989054908828	0.430210325047801	'hydrophobic to polar' 'hydrophobic to negative' 'surface'
2RN2	2736	52	A	A	H	0.0	3.59	'small to large' 'hydrophobic to polar' 'hydrophobic to non-charged polar' 'buried'
1L63	958	113	A	G	E	0.6045246972461932	-0.3	'small to large' 'hydrophobic to polar' 'hydrophobic to negative' 'surface'
1LZ1	1111	93	A	V	T	0.0111450853326085	0.669216061185468	'hydrophobic to polar' 'hydrophobic to non-charged polar' 'buried'
1PGA	1171	47	A	D	A	0.4253144581942261	-0.358508604206501	'polar to hydrophobic' 'negative to hydrophobic' 'buried'
1STN	1800	71	A	K	G	0.6364455969230552	1.1	'large to small' 'polar to hydrophobic' 'positive to hydrophobic' 'surface'
1L63	813	152	A	T	V	0.003240319625453623	-0.2	'polar to hydrophobic' 'non-charged polar to hydrophobic' 'buried'
1STN	1713	9	A	K	A	0.5426488101395743	1.4	'large to small' 'polar to hydrophobic' 'positive to hydrophobic' 'surface'
1L63	787	58	A	I	T	0.03590442959548078	3.4	'hydrophobic to polar' 'hydrophobic to non-charged polar' 'buried'
1LZ1	1064	2	A	V	N	0.4329120045928795	1.33843212237094	'hydrophobic to polar' 'hydrophobic to non-charged polar' 'buried'
1CYO	533	35	A	F	H	0.006474857021068155	2.82026768642	'hydrophobic to polar' 'hydrophobic to non-charged polar' 'buried'
1STN	1697	70	A	K	G	1.2334607516317417	0.5	'large to small' 'polar to hydrophobic' 'positive to hydrophobic' 'surface'
1LZ1	1092	21	A	R	G	0.8540019380455787	-1.1472275334608	'large to small' 'polar to hydrophobic' 'positive to hydrophobic' 'surface'
1H7M	636	48	A	D	A	0.2914061689051273	-0.358508604206501	'polar to hydrophobic' 'negative to hydrophobic' 'buried'
1STN	1977	74	A	V	T	0.007554585493673405	3.8	'hydrophobic to polar' 'hydrophobic to non-charged polar' 'buried'
1LZ1	1047	59	A	I	T	0.016322007481630586	2.22275334608031	'hydrophobic to polar' 'hydrophobic to non-charged polar' 'buried'
1PIN	1257	36	A	R	A	0.6400131117503557	0.291586998087954	'large to small' 'polar to hydrophobic' 'positive to hydrophobic' 'surface'
1STN	1676	122	A	E	K	0.22489967372188382	2.7	'negative to positive' 'buried'
1L63	830	59	A	T	D	0.501926731560058	1.2	'non-charged polar to negative' 'surface'
1RTB	1487	123	A	S	A	0.2362455589964792	-0.46	'polar to hydrophobic' 'non-charged polar to hydrophobic' 'buried'
1LZ1	1073	56	A	I	T	0.0	6.66826003824092	'hydrophobic to polar' 'hydrophobic to non-charged polar' 'buried'
1STN	2139	93	A	Y	G	0.08247995418195873	7.5	'large to small' 'polar to hydrophobic' 'non-charged polar to hydrophobic' 'buried'
1RN1	1419	81	B	N	A	0.0	2.87	'polar to hydrophobic' 'non-charged polar to hydrophobic' 'buried'
1BVC	328	123	A	F	K	0.002158285673689398	2.1	'hydrophobic to polar' 'hydrophobic to positive' 'buried'
1STN	2156	21	A	D	G	0.10898258685009131	-0.3	'polar to hydrophobic' 'negative to hydrophobic' 'buried'
2LZM	2696	154	A	R	E	0.5242708339899717	1.1	'positive to negative' 'surface'
1STN	2094	116	A	K	F	1.0706465631363218	0.1	'polar to hydrophobic' 'positive to hydrophobic' 'surface'
1L63	827	122	A	Q	A	0.3245579169548113	0.24	'large to small' 'polar to hydrophobic' 'non-charged polar to hydrophobic' 'buried'
1UBQ	2277	33	A	K	I	0.7363888100246834	-0.597514340344168	'polar to hydrophobic' 'positive to hydrophobic' 'surface'
1BVC	383	93	A	H	G	0.07121542819332481	-0.05	'large to small' 'polar to hydrophobic' 'non-charged polar to hydrophobic' 'buried'
1L63	790	44	A	S	M	0.5008821743281026	-0.33	'polar to hydrophobic' 'non-charged polar to hydrophobic' 'surface'
1RTB	1483	119	A	H	A	0.32714164886903957	-0.2	'large to small' 'polar to hydrophobic' 'non-charged polar to hydrophobic' 'buried'
1FTG	594	122	A	T	S	0.14621122405822412	0.37	'non-charged polar to non-charged polar' 'buried'
1LVE	987	89	A	Q	H	0.2166583082533974	0.8	'non-charged polar to non-charged polar' 'buried'
1DYJ	1586	139	A	E	Q	0.3444855604293331	0.42	'negative to non-charged polar' 'buried'
1STN	2002	19	A	D	A	0.11008682816865102	0.1	'polar to hydrophobic' 'negative to hydrophobic' 'buried'
3CHY	455	13	A	D	A	0.2869886938006479	-2.7	'polar to hydrophobic' 'negative to hydrophobic' 'buried'
1A2P	169	15	A	Q	G	0.4201665616681189	1.6	'large to small' 'polar to hydrophobic' 'non-charged polar to hydrophobic' 'buried'
1DYJ	1592	59	A	N	H	0.03998820347997339	1.75	'non-charged polar to non-charged polar' 'buried'
2LZM	2684	135	A	K	E	0.9297855385033992	1.0	'positive to negative' 'surface'
1LVE	994	30	A	K	T	0.4741516397467937	1.3	'large to small' 'positive to non-charged polar' 'buried'
1RN1	1434	45	B	Y	W	0.8678923004032878	-0.740917782026769	'polar to hydrophobic' 'non-charged polar to hydrophobic' 'surface'
1STN	1818	127	A	K	A	0.8433660045202542	-0.2	'large to small' 'polar to hydrophobic' 'positive to hydrophobic' 'surface'
1CSP	504	25	A	D	Q	0.38154430842853393	0.788718929254302	'negative to non-charged polar' 'buried'
2AFG	2490	21	A	H	Y	0.05423924969188467	-1.01	'non-charged polar to non-charged polar' 'buried'
2RN2	2793	124	A	H	A	0.8248887604260975	-0.0478011472275	'large to small' 'polar to hydrophobic' 'non-charged polar to hydrophobic' 'surface'
1L63	841	87	A	V	T	0.0031822245999466496	1.6	'hydrophobic to polar' 'hydrophobic to non-charged polar' 'buried'
1L63	842	11	A	E	N	0.19669652750522118	0.1	'negative to non-charged polar' 'buried'
1HFZ	683	118	A	W	H	0.08967713796615448	0.597514340344168	'hydrophobic to polar' 'hydrophobic to non-charged polar' 'buried'
1BPI	266	26	A	K	A	1.2818070031009785	0.0	'large to small' 'polar to hydrophobic' 'positive to hydrophobic' 'surface'
1STN	2181	27	A	Y	S	0.13447999702162333	3.0	'large to small' 'non-charged polar to non-charged polar' 'buried'
2RN2	2752	68	A	S	L	0.0153459706197467	1.00382409178	'polar to hydrophobic' 'non-charged polar to hydrophobic' 'buried'
1DYJ	1595	122	A	D	A	0.7148945681258619	1.6	'polar to hydrophobic' 'negative to hydrophobic' 'surface'
2LZM	2647	55	A	N	G	0.5857261922547663	0.6	'polar to hydrophobic' 'non-charged polar to hydrophobic' 'surface'
1A2P	185	18	A	H	G	0.6413483160750959	-0.7	'large to small' 'polar to hydrophobic' 'non-charged polar to hydrophobic' 'surface'
1SHF	1647	124	A	S	N	0.003836492654936693	0.73	'non-charged polar to non-charged polar' 'buried'
1PGA	1190	53	A	T	V	0.31581692883399776	-0.94	'polar to hydrophobic' 'non-charged polar to hydrophobic' 'buried'
2LZM	2692	157	A	T	A	0.424571060794664	0.5	'polar to hydrophobic' 'non-charged polar to hydrophobic' 'buried'
1DYJ	1556	40	A	V	S	0.0	2.52	'hydrophobic to polar' 'hydrophobic to non-charged polar' 'buried'
1C9O	426	11	A	N	S	0.4088804913661581	0.0	'non-charged polar to non-charged polar' 'buried'
2LZM	2686	96	A	R	H	0.508070870691666	2.8	'positive to non-charged polar' 'surface'
1STN	2171	120	A	T	I	0.2695914628525459	1.7	'polar to hydrophobic' 'non-charged polar to hydrophobic' 'buried'
1LVE	979	94	A	T	H	0.6059990826886653	-0.7	'small to large' 'non-charged polar to non-charged polar' 'surface'
1ANK	41	88	A	R	G	0.07413357035343597	0.2	'large to small' 'polar to hydrophobic' 'positive to hydrophobic' 'buried'
1AMQ	27	10	A	T	A	0.7847299207892979	1.3	'polar to hydrophobic' 'non-charged polar to hydrophobic' 'surface'
1STN	1743	57	A	E	Q	0.45677037080494604	0.2	'negative to non-charged polar' 'buried'
1STN	1877	19	A	D	N	0.11008682816865102	0.2	'negative to non-charged polar' 'buried'
1BPI	314	12	A	G	D	0.27630771846010344	4.3	'hydrophobic to polar' 'hydrophobic to negative' 'buried'
1BPI	283	43	A	N	G	0.0	5.7	'polar to hydrophobic' 'non-charged polar to hydrophobic' 'buried'
1STN	1911	77	A	D	A	0.019985345439558315	3.1	'polar to hydrophobic' 'negative to hydrophobic' 'buried'
1L63	878	42	A	A	S	0.0	2.3	'hydrophobic to polar' 'hydrophobic to non-charged polar' 'buried'
1BVC	394	117	A	S	A	0.5428381820732303	0.26	'polar to hydrophobic' 'non-charged polar to hydrophobic' 'surface'
1HFZ	676	114	A	K	E	0.965619150229065	0.645315487571702	'positive to negative' 'surface'
1STN	1873	13	A	T	V	0.4724027782690527	0.4	'polar to hydrophobic' 'non-charged polar to hydrophobic' 'buried'
2RN2	2749	10	A	D	N	0.15338237696317783	-1.96	'negative to non-charged polar' 'buried'
1BPI	293	15	A	K	A	1.278101399944862	0.4	'large to small' 'polar to hydrophobic' 'positive to hydrophobic' 'surface'
2CI2	2565	33	I	E	Q	0.7110463572348376	0.4	'negative to non-charged polar' 'surface'
1STN	2037	63	A	K	G	0.5057192519074567	1.5	'large to small' 'polar to hydrophobic' 'positive to hydrophobic' 'surface'
1C9O	407	21	A	E	A	0.9792491593427198	0.286806883365201	'large to small' 'polar to hydrophobic' 'negative to hydrophobic' 'surface'
1STN	1888	9	A	K	F	0.5426488101395743	1.2	'polar to hydrophobic' 'positive to hydrophobic' 'surface'
1STN	1717	120	A	T	G	0.2695914628525459	2.1	'polar to hydrophobic' 'non-charged polar to hydrophobic' 'buried'
4LYZ	2903	13	A	K	D	0.516202713955113	6.69216061185468	'positive to negative' 'surface'
1VQB	2292	32	A	L	H	0.42071965556417124	0.9	'hydrophobic to polar' 'hydrophobic to non-charged polar' 'buried'
1L63	770	98	A	A	S	0.0	2.5	'hydrophobic to polar' 'hydrophobic to non-charged polar' 'buried'
1A2P	67	6	A	T	Q	0.38597427142358354	1.87	'small to large' 'non-charged polar to non-charged polar' 'buried'
1A2P	192	26	A	T	D	0.2923354168666857	0.0	'non-charged polar to negative' 'buried'
1A2P	193	16	A	T	S	0.6048677745604125	1.36	'non-charged polar to non-charged polar' 'surface'
2AKY	2497	169	A	N	D	0.35149542921875077	2.15105162523901	'non-charged polar to negative' 'buried'
1A2P	196	34	A	G	K	0.3823274500010729	2.7	'small to large' 'hydrophobic to polar' 'hydrophobic to positive' 'buried'
1ROP	1445	30	A	D	H	0.8978610684043312	-0.9	'negative to non-charged polar' 'surface'
1STN	1753	48	A	K	F	1.2537807375608834	0.5	'polar to hydrophobic' 'positive to hydrophobic' 'surface'
1STN	1975	27	A	Y	N	0.13447999702162333	4.0	'non-charged polar to non-charged polar' 'buried'
1CYC	523	73	A	K	W	0.9795610600202348	1.43	'polar to hydrophobic' 'positive to hydrophobic' 'surface'
1STN	2141	64	A	K	G	0.8278315956249757	0.4	'large to small' 'polar to hydrophobic' 'positive to hydrophobic' 'surface'
1L63	883	20	A	D	T	0.2592907384442387	-0.9	'negative to non-charged polar' 'buried'
2AFG	2476	108	A	F	Y	0.026261952631025213	-0.94	'hydrophobic to polar' 'hydrophobic to non-charged polar' 'buried'
2LZM	2727	98	A	A	T	0.0	3.83	'hydrophobic to polar' 'hydrophobic to non-charged polar' 'buried'
1FTG	595	20	A	E	K	0.4305126144308599	-1.6	'negative to positive' 'buried'
2CI2	2535	26	I	E	Q	0.5226470351667419	0.57	'negative to non-charged polar' 'surface'
2RN2	2788	52	A	A	D	0.0	1.85	'hydrophobic to polar' 'hydrophobic to negative' 'buried'
2CI2	2593	34	I	E	D	0.4366471055868176	-0.36	'charge to charge' 'buried'
1PGA	1179	50	A	K	A	0.5494584741777473	0.454110898661568	'large to small' 'polar to hydrophobic' 'positive to hydrophobic' 'surface'
1RGG	1343	25	A	D	K	0.8047411867175763	0.9	'negative to positive' 'surface'
1H7M	643	28	A	K	A	0.7213975172089898	1.19502868068834	'large to small' 'polar to hydrophobic' 'positive to hydrophobic' 'surface'
4LYZ	2947	77	A	N	H	0.690310108517987	0.38	'non-charged polar to non-charged polar' 'surface'
1BPI	270	16	A	A	T	0.42951344343654607	1.7	'hydrophobic to polar' 'hydrophobic to non-charged polar' 'buried'
1MSI	1133	39	A	R	A	0.6626558771389769	0.63	'large to small' 'polar to hydrophobic' 'positive to hydrophobic' 'surface'
1STN	1882	53	A	K	A	1.0891849471144863	0.2	'large to small' 'polar to hydrophobic' 'positive to hydrophobic' 'surface'
1DYJ	1594	75	A	V	R	0.08969735694539584	1.2	'small to large' 'hydrophobic to polar' 'hydrophobic to positive' 'buried'
1RN1	1406	58	B	E	A	0.0931173872102382	0.9	'large to small' 'polar to hydrophobic' 'negative to hydrophobic' 'buried'
1AMQ	26	294	A	N	D	0.28885168690051255	0.0	'non-charged polar to negative' 'buried'
2RN2	2799	48	A	E	D	0.1420083344838883	0.22	'charge to charge' 'buried'
1DYJ	1520	155	A	I	S	0.10067733855733349	3.93	'hydrophobic to polar' 'hydrophobic to non-charged polar' 'buried'
1LZ1	1033	59	A	I	S	0.016322007481630586	3.58508604206501	'hydrophobic to polar' 'hydrophobic to non-charged polar' 'buried'
1RGG	1349	79	A	D	I	0.050088272007893064	-2.9	'polar to hydrophobic' 'negative to hydrophobic' 'buried'
1A2P	138	32	A	A	K	0.8036365600642267	0.102	'small to large' 'hydrophobic to polar' 'hydrophobic to positive' 'surface'
1C9O	409	3	A	R	E	0.8506248043218346	0.836520076481836	'positive to negative' 'surface'
1RN1	1411	89	B	V	T	0.01387576927409396	3.07	'hydrophobic to polar' 'hydrophobic to non-charged polar' 'buried'
1SHG	1656	48	A	D	G	0.9928386185395074	-1.05162523900574	'polar to hydrophobic' 'negative to hydrophobic' 'surface'
2RN2	2773	119	A	E	V	0.4822473481176943	-0.74	'large to small' 'polar to hydrophobic' 'negative to hydrophobic' 'buried'
1BVC	388	56	A	K	A	0.7717733667064754	0.25	'large to small' 'polar to hydrophobic' 'positive to hydrophobic' 'surface'
1A2P	190	32	A	A	S	0.8036365600642267	0.1596	'hydrophobic to polar' 'hydrophobic to non-charged polar' 'surface'
1UBQ	2262	18	A	E	D	0.6355265614135688	-0.08	'charge to charge' 'surface'
2LZM	2666	144	A	N	D	0.6704200964419198	-0.5	'non-charged polar to negative' 'surface'
1CSP	483	43	A	E	K	0.8975432090390794	-0.215105162523901	'negative to positive' 'surface'
2HMB	2604	126	A	R	K	0.050853296883788056	4.66061185468451	'charge to charge' 'buried'
1AMQ	22	266	A	R	K	0.8045671546451107	7.6	'charge to charge' 'surface'
1QLP	1294	331	A	K	F	0.24335033079454163	1.31	'polar to hydrophobic' 'positive to hydrophobic' 'buried'
1RGG	1335	39	A	N	S	0.07662521963428197	2.3	'non-charged polar to non-charged polar' 'buried'
1RN1	1405	89	B	V	S	0.01387576927409396	4.87	'hydrophobic to polar' 'hydrophobic to non-charged polar' 'buried'
2TRX	2812	26	A	D	A	0.023982414527469992	-3.7	'polar to hydrophobic' 'negative to hydrophobic' 'buried'
219L	2467	163	A	N	D	0.9590249580077577	0.21	'non-charged polar to negative' 'surface'
451C	2883	70	A	E	Q	0.13623069165441723	0.9	'negative to non-charged polar' 'buried'
4LYZ	2892	101	A	D	G	0.5286268150721317	-0.45	'polar to hydrophobic' 'negative to hydrophobic' 'surface'
1PGA	1188	53	A	T	E	0.31581692883399776	0.1	'small to large' 'non-charged polar to negative' 'buried'
1L63	934	47	A	D	A	0.2990353705945824	0.95	'polar to hydrophobic' 'negative to hydrophobic' 'buried'
1A2P	203	6	A	T	N	0.38597427142358354	1.27	'non-charged polar to non-charged polar' 'buried'
1L63	918	45	A	E	A	0.3042396411152265	-0.01	'large to small' 'polar to hydrophobic' 'negative to hydrophobic' 'buried'
1BPI	284	1	A	R	A	0.6594763477191368	0.5	'large to small' 'polar to hydrophobic' 'positive to hydrophobic' 'surface'
1ANK	38	84	A	D	H	0.015988276351646638	1.4	'negative to non-charged polar' 'buried'
1RGG	1345	33	A	D	A	0.19144854599474304	6.2	'polar to hydrophobic' 'negative to hydrophobic' 'buried'
1BPI	303	53	A	R	A	1.024709293163189	0.1	'large to small' 'polar to hydrophobic' 'positive to hydrophobic' 'surface'
1LZ1	1079	9	A	A	S	0.0	0.0239005736137667	'hydrophobic to polar' 'hydrophobic to non-charged polar' 'buried'
1CSP	471	55	A	N	K	1.009375937802052	0.215105162523901	'non-charged polar to positive' 'surface'
1DYJ	1607	59	A	N	K	0.03998820347997339	2.22	'non-charged polar to positive' 'buried'
4LYZ	2912	114	A	R	H	0.7745258284672072	-0.68	'positive to non-charged polar' 'surface'
1FTG	585	150	A	D	K	0.8943849438564744	0.28	'negative to positive' 'surface'
2LZM	2676	123	A	Q	E	0.4247846626663903	-0.4	'non-charged polar to negative' 'buried'
2LZM	2644	126	A	W	R	0.15364418811863756	5.74	'hydrophobic to polar' 'hydrophobic to positive' 'buried'
1DYJ	1549	59	A	N	Q	0.03998820347997339	0.92	'non-charged polar to non-charged polar' 'buried'
1BP2	254	22	A	F	Y	0.006474857021068195	-1.5	'hydrophobic to polar' 'hydrophobic to non-charged polar' 'buried'
1RN1	1400	25	B	Q	K	0.5433409340057574	-0.77	'non-charged polar to positive' 'surface'
1L63	809	59	A	T	S	0.501926731560058	0.2	'non-charged polar to non-charged polar' 'surface'
1A2P	109	10	A	V	T	0.0	1.99	'hydrophobic to polar' 'hydrophobic to non-charged polar' 'buried'
3PGK	2857	333	A	W	Y	0.011925212006388637	-1.4	'hydrophobic to polar' 'hydrophobic to non-charged polar' 'buried'
1BVC	392	97	A	H	Q	0.24381931153211286	-0.02	'non-charged polar to non-charged polar' 'buried'
1L63	856	41	A	A	S	0.28801856119170327	0.6	'hydrophobic to polar' 'hydrophobic to non-charged polar' 'buried'
2CI2	2594	55	I	T	S	0.32465825394021236	0.98	'non-charged polar to non-charged polar' 'buried'
1ROP	1438	30	A	D	L	0.8978610684043312	0.1	'polar to hydrophobic' 'negative to hydrophobic' 'surface'
4LYZ	2935	46	A	N	D	0.284233373377076	0.84	'non-charged polar to negative' 'buried'
2LZM	2638	11	A	E	F	0.18429643598732873	-1.7	'polar to hydrophobic' 'negative to hydrophobic' 'buried'
1TEN	2234	867	A	T	S	0.12661967535185242	1.22	'non-charged polar to non-charged polar' 'buried'
1RGG	1320	2	A	V	T	0.1617914697359355	0.9	'hydrophobic to polar' 'hydrophobic to non-charged polar' 'buried'
1L63	919	102	A	M	K	0.004650372168285546	6.9	'hydrophobic to polar' 'hydrophobic to positive' 'buried'
1LZ1	1108	50	A	R	G	0.7637234744457448	-0.525812619502868	'large to small' 'polar to hydrophobic' 'positive to hydrophobic' 'surface'
1L63	932	82	A	A	S	0.7591104100937924	0.3	'hydrophobic to polar' 'hydrophobic to non-charged polar' 'surface'
1L63	925	96	A	R	K	0.5050987075960601	0.0	'charge to charge' 'surface'
1L63	904	144	A	N	H	0.7631355231688133	-0.3	'non-charged polar to non-charged polar' 'surface'
1VQB	2304	70	A	V	T	0.5923607819497054	3.5	'hydrophobic to polar' 'hydrophobic to non-charged polar' 'surface'
2AFG	2475	93	A	H	N	0.7339853546011854	-0.286806883365201	'non-charged polar to non-charged polar' 'surface'
1CSP	481	56	A	R	Q	0.9629426704124809	-0.310707456978968	'positive to non-charged polar' 'surface'
1HFZ	670	104	A	W	Y	0.04522323312393128	2.43785850860421	'hydrophobic to polar' 'hydrophobic to non-charged polar' 'buried'
1L63	913	90	A	S	H	0.23156270175653612	1.1	'small to large' 'non-charged polar to non-charged polar' 'buried'
1RN1	1408	59	B	W	Y	0.008275397438872147	0.932122370936902	'hydrophobic to polar' 'hydrophobic to non-charged polar' 'buried'
1RN1	1404	78	B	V	T	0.0	4.08	'hydrophobic to polar' 'hydrophobic to non-charged polar' 'buried'
1LZ1	1072	2	A	V	R	0.4329120045928795	0.382409177820268	'small to large' 'hydrophobic to polar' 'hydrophobic to positive' 'buried'
1PIN	1224	7	A	L	N	0.20966917757621636	0.898661567877629	'hydrophobic to polar' 'hydrophobic to non-charged polar' 'buried'
1HFY	661	30	A	A	T	0.0	-1.7	'hydrophobic to polar' 'hydrophobic to non-charged polar' 'buried'
2CRK	2595	122	A	D	N	0.16558541869196736	0.0	'negative to non-charged polar' 'buried'
1L63	780	119	A	R	H	0.5771868939229979	0.29	'positive to non-charged polar' 'surface'
2LZM	2694	147	A	K	E	0.8935190778805293	0.7	'positive to negative' 'surface'
1L63	776	96	A	R	V	0.5050987075960601	2.4	'large to small' 'polar to hydrophobic' 'positive to hydrophobic' 'surface'
1LZ1	1007	110	A	V	Y	0.429976845773619	0.1434034416826	'small to large' 'hydrophobic to polar' 'hydrophobic to non-charged polar' 'buried'
4LYZ	2950	101	A	D	F	0.5286268150721317	-0.72	'polar to hydrophobic' 'negative to hydrophobic' 'surface'
1ROP	1455	30	A	D	A	0.8978610684043312	-0.3	'polar to hydrophobic' 'negative to hydrophobic' 'surface'
1BPI	299	17	A	R	A	1.0194597776745835	0.3	'large to small' 'polar to hydrophobic' 'positive to hydrophobic' 'surface'
1A2P	217	73	A	E	Q	0.05257648393503248	2.7	'negative to non-charged polar' 'buried'
1L63	936	133	A	L	D	0.005481630119561124	5.7	'hydrophobic to polar' 'hydrophobic to negative' 'buried'
1VQB	2301	32	A	L	R	0.42071965556417124	1.6	'hydrophobic to polar' 'hydrophobic to positive' 'buried'
1LVE	989	97	A	S	T	0.17327803201501407	0.3	'non-charged polar to non-charged polar' 'buried'
1QLP	1299	331	A	K	I	0.24335033079454163	0.77	'polar to hydrophobic' 'positive to hydrophobic' 'buried'
451C	2887	37	A	Q	R	0.4584373294351583	-0.5	'non-charged polar to positive' 'buried'
1BVC	366	64	A	H	Q	0.07865278320424174	0.35	'non-charged polar to non-charged polar' 'buried'
2RN2	2770	134	A	D	I	0.3291658789789445	-1.26673040153	'polar to hydrophobic' 'negative to hydrophobic' 'buried'
2RN2	2743	134	A	D	Q	0.3291658789789445	-1.31453154876	'negative to non-charged polar' 'buried'
2HMB	2600	40	A	T	E	0.026317828017910428	3.27437858508604	'small to large' 'non-charged polar to negative' 'buried'
1FKJ	568	57	A	R	A	0.7544421570090082	0.81	'large to small' 'polar to hydrophobic' 'positive to hydrophobic' 'surface'
1H7M	650	42	A	R	A	0.925472840746165	-0.334608030592734	'large to small' 'polar to hydrophobic' 'positive to hydrophobic' 'surface'
1AAR	5	6	A	K	Q	0.6232923707019209	-0.262906309751434	'positive to non-charged polar' 'surface'
1RN1	1414	44	B	N	D	0.1835714019919679	2.0	'non-charged polar to negative' 'buried'
1CSP	519	39	A	K	Q	0.3937350586450009	0.0717017208413002	'positive to non-charged polar' 'buried'
2CI2	2578	33	I	E	N	0.7110463572348376	0.28	'negative to non-charged polar' 'surface'
1BPI	310	35	A	Y	N	0.05173399492281974	3.7	'non-charged polar to non-charged polar' 'buried'
1L63	895	60	A	K	H	0.878595551977853	0.1	'positive to non-charged polar' 'surface'
1CYO	527	45	A	V	E	0.2568006446065704	2.67686424474187	'small to large' 'hydrophobic to polar' 'hydrophobic to negative' 'buried'
2LZM	2722	128	A	E	A	0.36789417131906915	-0.16	'large to small' 'polar to hydrophobic' 'negative to hydrophobic' 'buried'
2RN2	2730	95	A	K	N	1.022119055023791	-0.9	'positive to non-charged polar' 'surface'
1RTB	1476	121	A	D	A	0.11065855180068987	2.2	'polar to hydrophobic' 'negative to hydrophobic' 'buried'
1FKJ	552	61	A	E	A	0.3197108094768874	0.84	'large to small' 'polar to hydrophobic' 'negative to hydrophobic' 'buried'
1ROP	1443	30	A	D	K	0.8978610684043312	-0.9	'negative to positive' 'surface'
1C2R	399	32	A	K	E	0.9684248218573188	-0.4	'positive to negative' 'surface'
1A2P	189	54	A	D	A	0.15824931840795106	2.86	'polar to hydrophobic' 'negative to hydrophobic' 'buried'
1CSP	478	21	A	E	Q	0.8595025005002975	0.239005736137667	'negative to non-charged polar' 'surface'
1BPI	316	20	A	R	A	0.39833626281495005	1.8	'large to small' 'polar to hydrophobic' 'positive to hydrophobic' 'buried'
1DYJ	1570	28	A	L	R	0.5548772183405755	-1.7	'hydrophobic to polar' 'hydrophobic to positive' 'surface'
1HFZ	674	114	A	K	Q	0.965619150229065	0.597514340344168	'positive to non-charged polar' 'surface'
1H7M	639	21	A	R	A	1.1232791265416988	-0.0717017208413002	'large to small' 'polar to hydrophobic' 'positive to hydrophobic' 'surface'
1L63	950	48	A	K	A	0.824754062383577	0.56	'large to small' 'polar to hydrophobic' 'positive to hydrophobic' 'surface'
2CI2	2575	37	I	K	A	1.0033276309803427	0.99	'large to small' 'polar to hydrophobic' 'positive to hydrophobic' 'surface'
1CSP	517	53	A	E	Q	0.7188671224415664	-0.167304015296367	'negative to non-charged polar' 'surface'
1RN1	1436	49	B	D	H	0.824902882437429	-1.1	'negative to non-charged polar' 'surface'
1RN1	1423	76	B	D	A	0.0290424796674603	3.7	'polar to hydrophobic' 'negative to hydrophobic' 'buried'
1PGA	1191	53	A	T	D	0.31581692883399776	0.9	'non-charged polar to negative' 'buried'
1RIS	1368	22	A	E	Q	0.007371073322764713	0.4	'negative to non-charged polar' 'buried'
1OH0	1156	32	A	Y	S	0.0	13.7	'large to small' 'non-charged polar to non-charged polar' 'buried'
1A2P	215	83	A	R	Q	0.25377168569341346	2.05	'positive to non-charged polar' 'buried'
1CSP	487	66	A	E	L	0.4854965435636311	-1.33843212237094	'polar to hydrophobic' 'negative to hydrophobic' 'buried'
1C2R	398	14	A	K	E	0.3406615629291914	0.9	'positive to negative' 'buried'
1H7M	634	92	A	R	A	0.7291109399766202	0.310707456978968	'large to small' 'polar to hydrophobic' 'positive to hydrophobic' 'surface'
4LYZ	2905	102	A	G	R	0.8900294159600203	-0.38	'small to large' 'hydrophobic to polar' 'hydrophobic to positive' 'surface'
1PIN	1258	6	A	K	A	1.1765787180414906	-0.15057361376673	'large to small' 'polar to hydrophobic' 'positive to hydrophobic' 'surface'
1TEN	2222	887	A	E	A	0.4925000504175774	-1.61	'large to small' 'polar to hydrophobic' 'negative to hydrophobic' 'buried'
1CSP	476	55	A	N	D	1.009375937802052	-0.478011472275335	'non-charged polar to negative' 'surface'
1SHF	1643	124	A	S	R	0.003836492654936693	0.18	'small to large' 'non-charged polar to positive' 'buried'
1BVC	345	36	A	H	Q	0.1439236085420154	1.17	'non-charged polar to non-charged polar' 'buried'
1LZ1	1062	102	A	D	N	0.26895421377753015	-0.0717017208413002	'negative to non-charged polar' 'buried'
5CRO	2985	26	A	Y	D	0.763653298594672	-2.7	'non-charged polar to negative' 'surface'
1CSP	488	24	A	D	K	0.7777706061657239	0.597514340344168	'negative to positive' 'surface'
1L63	834	96	A	R	Y	0.5050987075960601	4.7	'positive to non-charged polar' 'surface'
1BOY	252	200	A	R	W	0.6922302022725634	-0.6	'polar to hydrophobic' 'positive to hydrophobic' 'surface'
1BVC	378	44	A	D	A	0.6522729353761619	0.15	'polar to hydrophobic' 'negative to hydrophobic' 'surface'
1BPI	285	49	A	E	A	0.5833556275394768	0.2	'large to small' 'polar to hydrophobic' 'negative to hydrophobic' 'surface'
1BVC	335	130	A	A	K	0.0	3.7	'small to large' 'hydrophobic to polar' 'hydrophobic to positive' 'buried'
1VQB	2336	30	A	E	F	0.15103164705458164	-2.1	'polar to hydrophobic' 'negative to hydrophobic' 'buried'
1PIN	1261	29	A	T	D	0.0	1.33365200764818	'non-charged polar to negative' 'buried'
1L63	916	42	A	A	K	0.0	3.7	'small to large' 'hydrophobic to polar' 'hydrophobic to positive' 'buried'
1UBQ	2258	27	A	K	A	0.12712246228439705	2.7	'large to small' 'polar to hydrophobic' 'positive to hydrophobic' 'buried'
1A2P	210	16	A	T	R	0.6048677745604125	-0.74	'small to large' 'non-charged polar to positive' 'surface'
1L63	862	20	A	D	N	0.2592907384442387	-1.3	'negative to non-charged polar' 'buried'
1AYF	52	56	A	H	R	0.012368660622295887	1.15917782026769	'non-charged polar to positive' 'buried'
1RGG	1341	85	A	H	Q	0.5312980394199264	0.0	'non-charged polar to non-charged polar' 'surface'
1IOB	747	9	A	T	Q	0.0	2.8	'small to large' 'non-charged polar to non-charged polar' 'buried'
2RN2	2778	134	A	D	L	0.3291658789789445	-1.50573613767	'polar to hydrophobic' 'negative to hydrophobic' 'buried'
4LYZ	2940	73	A	R	K	1.0305327541609843	-0.23	'charge to charge' 'surface'
1CSP	474	42	A	E	K	0.8441744287406422	0.0	'negative to positive' 'surface'
1CSP	516	10	A	N	D	0.2811281320158701	-0.262906309751434	'non-charged polar to negative' 'buried'
2HPR	2606	46	A	S	D	0.40202573364230965	-0.74	'non-charged polar to negative' 'buried'
1SUP	2209	218	A	N	S	0.46003516925469945	-1.07	'non-charged polar to non-charged polar' 'buried'
1ROP	1437	30	A	D	Q	0.8978610684043312	-1.8	'negative to non-charged polar' 'surface'
1A2P	64	73	A	E	W	0.05257648393503248	2.2	'polar to hydrophobic' 'negative to hydrophobic' 'buried'
1RGG	1342	79	A	D	Y	0.050088272007893064	-2.9	'negative to non-charged polar' 'buried'
1L63	798	44	A	S	E	0.5008821743281026	0.0	'small to large' 'non-charged polar to negative' 'surface'
1L63	797	151	A	T	S	0.19888990512563534	-0.39	'non-charged polar to non-charged polar' 'buried'
1A2P	60	8	A	D	G	0.42595123616499164	1.3	'polar to hydrophobic' 'negative to hydrophobic' 'buried'
1CSP	499	25	A	D	K	0.38154430842853393	1.45793499043977	'negative to positive' 'buried'
1BVC	396	60	A	D	A	0.20532882724973306	0.1	'polar to hydrophobic' 'negative to hydrophobic' 'buried'
1PGA	1193	53	A	T	S	0.31581692883399776	-0.87	'non-charged polar to non-charged polar' 'buried'
1RGG	1332	79	A	D	E	0.050088272007893064	0.3	'charge to charge' 'buried'
1PGA	1206	53	A	T	R	0.31581692883399776	0.1	'small to large' 'non-charged polar to positive' 'buried'
2IMM	2625	90	A	N	Q	0.0	-1.05162523900574	'non-charged polar to non-charged polar' 'buried'
1QLP	1305	387	A	K	R	0.009444634035084436	-1.0	'charge to charge' 'buried'
4LYZ	2921	19	A	N	K	0.4670775362008949	1.06	'non-charged polar to positive' 'buried'
1CYO	535	61	A	V	K	0.42198011467359714	2.39005736137667	'small to large' 'hydrophobic to polar' 'hydrophobic to positive' 'buried'
1L63	805	14	A	R	K	0.8175326935751722	0.03	'charge to charge' 'surface'
2RN2	2764	134	A	D	V	0.3291658789789445	-1.12332695985	'polar to hydrophobic' 'negative to hydrophobic' 'buried'
1PGA	1180	53	A	T	Q	0.31581692883399776	-0.38	'small to large' 'non-charged polar to non-charged polar' 'buried'
2RN2	2765	117	A	K	R	0.7739975786055325	-0.03	'charge to charge' 'surface'
1SHF	1631	124	A	S	T	0.003836492654936693	1.65	'non-charged polar to non-charged polar' 'buried'
1IO2	732	105	A	D	A	0.10123826549226257	-1.5774378585086	'polar to hydrophobic' 'negative to hydrophobic' 'buried'
2LZM	2661	131	A	V	D	0.43125712638792607	-0.08	'hydrophobic to polar' 'hydrophobic to negative' 'buried'
3CHY	456	57	A	D	A	0.031976552703293276	-3.3	'polar to hydrophobic' 'negative to hydrophobic' 'buried'
4LYZ	2907	101	A	D	N	0.5286268150721317	-0.04	'negative to non-charged polar' 'surface'
1VQB	2298	50	A	D	H	0.2521308354914448	1.5	'negative to non-charged polar' 'buried'
1A2P	191	18	A	H	K	0.6413483160750959	0.92	'non-charged polar to positive' 'surface'
1CSP	472	3	A	E	R	0.7691753560009822	-0.884321223709369	'negative to positive' 'surface'
2RN2	2804	135	A	E	K	0.5740105356518553	0.22	'negative to positive' 'surface'
1LVE	980	38	A	Q	N	0.21254019483563202	1.1	'non-charged polar to non-charged polar' 'buried'
1FKJ	559	21	A	T	S	0.11762911176662012	1.44	'non-charged polar to non-charged polar' 'buried'
1RGG	1352	79	A	D	R	0.050088272007893064	-2.7	'negative to positive' 'buried'
1CSP	492	65	A	K	Q	1.0164819313841094	0.956022944550669	'positive to non-charged polar' 'surface'
1SHF	1639	124	A	S	K	0.003836492654936693	-0.11	'small to large' 'non-charged polar to positive' 'buried'
2CRK	2596	122	A	D	A	0.16558541869196736	0.0	'polar to hydrophobic' 'negative to hydrophobic' 'buried'
3CHY	453	12	A	D	A	0.021463649205796676	-2.5	'polar to hydrophobic' 'negative to hydrophobic' 'buried'
1DYJ	1578	139	A	E	K	0.3444855604293331	1.0	'negative to positive' 'buried'
2RN2	2731	70	A	D	N	0.23815399238884627	-1.57	'negative to non-charged polar' 'buried'
1OIA	1164	13	A	Y	T	0.1726217483717103	1.3	'large to small' 'non-charged polar to non-charged polar' 'buried'
4LYZ	2895	101	A	D	R	0.5286268150721317	-0.27	'negative to positive' 'surface'
4LYZ	2923	91	A	S	Y	0.0	3.07	'small to large' 'non-charged polar to non-charged polar' 'buried'
1RGG	1329	39	A	N	D	0.07662521963428197	1.5	'non-charged polar to negative' 'buried'
1FXA	623	94	A	E	K	0.3399676283895948	0.4	'negative to positive' 'buried'
1POH	1269	49	A	K	E	0.8134929855173562	-1.9	'positive to negative' 'surface'
1ROP	1457	30	A	D	Y	0.8978610684043312	-0.2	'negative to non-charged polar' 'surface'
1HFZ	687	107	A	H	Y	0.09774507443101242	0.191204588910134	'non-charged polar to non-charged polar' 'buried'
2LZM	2641	131	A	V	E	0.43125712638792607	-0.2	'small to large' 'hydrophobic to polar' 'hydrophobic to negative' 'buried'
1IGV	708	19	A	D	N	0.36191110273629984	-0.740917782027	'negative to non-charged polar' 'buried'
1SHF	1637	124	A	S	Y	0.003836492654936693	2.27	'small to large' 'non-charged polar to non-charged polar' 'buried'
1LZ1	1026	18	A	D	N	0.42522686935885595	1.69694072657744	'negative to non-charged polar' 'buried'
1A2P	163	34	A	G	D	0.3823274500010729	3.2	'hydrophobic to polar' 'hydrophobic to negative' 'buried'
1A2P	197	83	A	R	K	0.25377168569341346	4.13	'charge to charge' 'buried'
1C9O	412	56	A	R	E	0.8102351237316379	-0.764818355640535	'positive to negative' 'surface'
2LZM	2642	157	A	T	D	0.424571060794664	2.39	'non-charged polar to negative' 'buried'
1DYJ	1550	121	A	G	D	0.5075920610990236	-0.19	'hydrophobic to polar' 'hydrophobic to negative' 'surface'
2HMB	2603	106	A	R	T	0.09855700704686543	3.53728489483748	'large to small' 'positive to non-charged polar' 'buried'
1ROP	1442	30	A	D	T	0.8978610684043312	0.4	'negative to non-charged polar' 'surface'
2CI2	2564	58	I	T	D	0.6208338388488367	0.04	'non-charged polar to negative' 'surface'
2IMM	2623	79	A	Q	E	0.32887638953653525	0.406309751434034	'non-charged polar to negative' 'buried'
3SSI	2869	73	A	M	K	0.9474906223928226	-0.35	'hydrophobic to polar' 'hydrophobic to positive' 'surface'
3SSI	2871	73	A	M	D	0.9474906223928226	-1.6	'hydrophobic to polar' 'hydrophobic to negative' 'surface'
1CLW	464	382	A	R	S	0.29279801040394987	17.4	'large to small' 'positive to non-charged polar' 'buried'
1VQB	2280	36	A	D	N	0.3093356748816633	1.0	'negative to non-charged polar' 'buried'
1POH	1271	49	A	K	N	0.8134929855173562	-0.3	'positive to non-charged polar' 'surface'
1LVE	983	27D	A	Y	D	0.21619740517431751	-1.7	'non-charged polar to negative' 'buried'
1LZ1	1069	120	A	D	N	0.5932735955043577	-0.0478011472275335	'negative to non-charged polar' 'surface'
1A2P	121	32	A	A	R	0.8036365600642267	0.1988	'small to large' 'hydrophobic to polar' 'hydrophobic to positive' 'surface'
1DYJ	1515	30	A	W	E	0.013532225588627126	2.89	'hydrophobic to polar' 'hydrophobic to negative' 'buried'
1CSP	491	19	A	E	K	0.6170988781066571	0.501912045889101	'negative to positive' 'surface'
1L63	820	11	A	E	H	0.19669652750522118	-0.1	'negative to non-charged polar' 'buried'
1QLP	1313	330	A	S	R	0.026855448584556713	-2.02	'small to large' 'non-charged polar to positive' 'buried'
1L63	869	40	A	N	D	0.6719107215223361	-0.44	'non-charged polar to negative' 'surface'
3D2A	2831	134	A	M	E	0.7133372991682965	-0.66	'hydrophobic to polar' 'hydrophobic to negative' 'surface'
2RN2	2776	91	A	K	R	0.41916329673001534	0.0	'charge to charge' 'buried'
1CSP	480	13	A	K	E	0.8621110985997377	0.310707456978968	'positive to negative' 'surface'
4LYZ	2919	101	A	D	Q	0.5286268150721317	0.08	'negative to non-charged polar' 'surface'
4LYZ	2906	91	A	S	D	0.0	2.31	'non-charged polar to negative' 'buried'
1DYJ	1574	67	A	G	D	0.4344851323381586	0.14	'hydrophobic to polar' 'hydrophobic to negative' 'buried'
2HMB	2605	126	A	R	Q	0.050853296883788056	0.621414913957935	'positive to non-charged polar' 'buried'
1C9O	428	66	A	L	E	0.7380090534164514	0.836520076481836	'hydrophobic to polar' 'hydrophobic to negative' 'surface'
451C	2889	43	A	E	Y	0.45856382627903286	-1.12810707456979	'negative to non-charged polar' 'buried'
1AYF	49	76	A	D	E	0.7016080351693135	-0.454110898661568	'charge to charge' 'surface'
1FTG	607	65	A	D	K	0.1509041941286726	0.26	'negative to positive' 'buried'
1LZ1	1055	2	A	V	D	0.4329120045928795	1.434034416826	'hydrophobic to polar' 'hydrophobic to negative' 'buried'
1ROP	1439	30	A	D	E	0.8978610684043312	-1.0	'charge to charge' 'surface'
2LZM	2681	51	A	G	D	0.7393705548386118	2.63	'hydrophobic to polar' 'hydrophobic to negative' 'surface'
1L63	941	96	A	R	Q	0.5050987075960601	0.3	'positive to non-charged polar' 'surface'
1L63	843	92	A	D	N	0.4061913376579173	1.4	'negative to non-charged polar' 'buried'
1RGG	1338	94	A	Q	K	0.20875543537088312	-0.3	'non-charged polar to positive' 'buried'
1A2P	206	54	A	D	N	0.15824931840795106	1.78	'negative to non-charged polar' 'buried'
1AAR	4	6	A	K	E	0.6232923707019209	-0.525812619502868	'positive to negative' 'surface'
1A2P	106	41	A	N	D	0.11660000114780956	2.62	'non-charged polar to negative' 'buried'
1POH	1264	46	A	S	D	0.3646599366809392	-1.5	'non-charged polar to negative' 'buried'
4LYZ	2925	21	A	R	Q	0.9757912839779594	0.15	'positive to non-charged polar' 'surface'
1AAR	6	27	A	K	Q	0.05739862202917868	1.91204588910134	'positive to non-charged polar' 'buried'
1A2P	132	93	A	D	N	0.5223040023917156	4.11	'negative to non-charged polar' 'surface'
2LZM	2703	157	A	T	E	0.424571060794664	0.8	'small to large' 'non-charged polar to negative' 'buried'
4LYZ	2914	101	A	D	E	0.5286268150721317	0.0	'charge to charge' 'surface'
1RGG	1324	25	A	D	H	0.8047411867175763	-0.9	'negative to non-charged polar' 'surface'
2CI2	2541	72	I	K	N	1.192287891780677	1.21	'positive to non-charged polar' 'surface'
1A2P	164	69	A	R	K	0.2915647564275244	3.13	'charge to charge' 'buried'
1FTG	612	72	A	E	K	0.4649559289261179	-1.28	'negative to positive' 'buried'
1A2P	208	19	A	K	R	0.7911364894282448	-0.88	'charge to charge' 'surface'
1L63	831	120	A	M	K	0.07335535205837784	1.6	'hydrophobic to polar' 'hydrophobic to positive' 'buried'
1VQB	2315	69	A	K	H	0.6630653370651997	1.2	'positive to non-charged polar' 'surface'
1LZ1	1112	74	A	V	R	0.61989054908828	0.0717017208413002	'small to large' 'hydrophobic to polar' 'hydrophobic to positive' 'surface'
1DYJ	1581	155	A	I	E	0.10067733855733349	3.26	'hydrophobic to polar' 'hydrophobic to negative' 'buried'
1CYO	530	61	A	V	E	0.42198011467359714	1.05162523900574	'small to large' 'hydrophobic to polar' 'hydrophobic to negative' 'buried'
2RN2	2777	10	A	D	H	0.15338237696317783	-2.37	'negative to non-charged polar' 'buried'
1DYJ	1547	40	A	V	R	0.0	1.72	'small to large' 'hydrophobic to polar' 'hydrophobic to positive' 'buried'
1PGA	1184	53	A	T	K	0.31581692883399776	-0.35	'small to large' 'non-charged polar to positive' 'buried'
1SUP	2208	76	A	N	D	0.4527994334263983	-0.45	'non-charged polar to negative' 'buried'
1CSP	495	19	A	E	Q	0.6170988781066571	0.1434034416826	'negative to non-charged polar' 'surface'
2LZM	2728	38	A	S	D	0.4312292325998193	1.2	'non-charged polar to negative' 'buried'
1CLW	467	244	A	G	R	0.504654672786892	4.0	'small to large' 'hydrophobic to polar' 'hydrophobic to positive' 'surface'
1CSP	503	1	A	M	R	0.6224680278966018	-1.74474187380497	'hydrophobic to polar' 'hydrophobic to positive' 'surface'
2LZM	2695	128	A	E	K	0.36789417131906915	1.16	'negative to positive' 'buried'
1RN1	1433	21	B	A	E	0.4420946054762797	0.69	'small to large' 'hydrophobic to polar' 'hydrophobic to negative' 'buried'
1L63	811	96	A	R	E	0.5050987075960601	2.5	'positive to negative' 'surface'
1EL1	540	109	A	V	K	0.5076291677535216	0.430210325047801	'small to large' 'hydrophobic to polar' 'hydrophobic to positive' 'surface'
2RN2	2742	52	A	A	K	0.0	5.93	'small to large' 'hydrophobic to polar' 'hydrophobic to positive' 'buried'
2RN2	2763	10	A	D	E	0.15338237696317783	-0.96	'charge to charge' 'buried'
2RN2	2757	134	A	D	T	0.3291658789789445	-1.07552581262	'negative to non-charged polar' 'buried'
1CSP	473	21	A	E	K	0.8595025005002975	0.0717017208413002	'negative to positive' 'surface'
1C2R	397	12	A	K	D	0.60622664440898	1.1	'positive to negative' 'surface'
2LZM	2646	105	A	Q	E	0.3025031934138276	1.1	'non-charged polar to negative' 'buried'
1RN1	1431	21	B	A	R	0.4420946054762797	0.41	'small to large' 'hydrophobic to polar' 'hydrophobic to positive' 'buried'
1A2P	127	62	A	K	R	0.5940194928653024	0.32	'charge to charge' 'surface'
1A2P	180	108	A	K	R	0.798422670222803	-0.78	'charge to charge' 'surface'
1FRD	584	42	A	H	R	0.5263113470419103	-4.0	'non-charged polar to positive' 'surface'
1IOB	751	97	A	K	R	0.6545588848004046	3.1	'charge to charge' 'surface'
1CLW	463	323	A	G	D	0.08443899501851601	0.4	'hydrophobic to polar' 'hydrophobic to negative' 'buried'
1AAR	8	29	A	K	N	0.39601802366368305	1.67304015296367	'positive to non-charged polar' 'buried'
1BPI	262	37	A	G	D	0.46349833228211224	1.7	'hydrophobic to polar' 'hydrophobic to negative' 'buried'
4LYZ	2936	68	A	R	K	1.2216840999714933	0.04	'charge to charge' 'surface'
1A2P	105	12	A	D	S	0.49415576496662744	0.9	'negative to non-charged polar' 'buried'
1AMQ	36	265	A	E	Q	0.3860873717577795	6.3	'negative to non-charged polar' 'buried'
1HFZ	675	110	A	L	R	0.5318139789576911	-0.430210325047801	'hydrophobic to polar' 'hydrophobic to positive' 'surface'
1IGV	711	26	A	E	Q	0.5861886958103298	-0.0956022944551	'negative to non-charged polar' 'surface'
1RN1	1403	21	B	A	K	0.4420946054762797	0.51	'small to large' 'hydrophobic to polar' 'hydrophobic to positive' 'buried'
1RGG	1333	74	A	E	K	0.7805770149531718	-1.1	'negative to positive' 'surface'
1IOB	757	4	A	R	Q	0.7881360984978222	1.0	'positive to non-charged polar' 'surface'
2LZM	2675	119	A	R	E	0.4511670911175597	0.0	'positive to negative' 'buried'
1CSP	485	13	A	K	Q	0.8621110985997377	0.167304015296367	'positive to non-charged polar' 'surface'
1LVE	984	30	A	K	R	0.4741516397467937	1.0	'charge to charge' 'buried'
1PIN	1220	26	A	N	D	0.0	1.87858508604206	'non-charged polar to negative' 'buried'
1CSP	518	66	A	E	K	0.4854965435636311	-2.17495219885277	'negative to positive' 'buried'
2CI2	2549	75	I	N	D	0.2570800410175295	1.51	'non-charged polar to negative' 'buried'
4LYZ	2924	103	A	N	D	0.519990584259125	-0.239005736137667	'non-charged polar to negative' 'surface'
2RN2	2775	53	A	I	D	0.012247745383042555	4.1	'hydrophobic to polar' 'hydrophobic to negative' 'buried'
1FTG	603	61	A	E	K	0.5427398382961388	-0.88	'negative to positive' 'surface'
2LZM	2635	115	A	T	E	0.39044166298762584	-0.3	'small to large' 'non-charged polar to negative' 'buried'
2LZM	2680	3	A	I	E	0.06530050947016146	2.0	'hydrophobic to polar' 'hydrophobic to negative' 'buried'
1L63	930	83	A	K	H	0.5471426765333922	0.4	'positive to non-charged polar' 'surface'
1DYJ	1606	155	A	I	R	0.10067733855733349	3.28	'hydrophobic to polar' 'hydrophobic to positive' 'buried'
1L63	810	106	A	M	K	0.2650305682495932	3.4	'hydrophobic to polar' 'hydrophobic to positive' 'buried'
1LZ1	1021	110	A	V	D	0.429976845773619	-0.167304015296367	'hydrophobic to polar' 'hydrophobic to negative' 'buried'
1A2P	100	32	A	A	D	0.8036365600642267	0.4143	'hydrophobic to polar' 'hydrophobic to negative' 'surface'
1AMQ	18	265	A	E	K	0.3860873717577795	7.6	'negative to positive' 'buried'
1DYJ	1553	30	A	W	R	0.013532225588627126	2.49	'hydrophobic to polar' 'hydrophobic to positive' 'buried'
1DYJ	1573	155	A	I	D	0.10067733855733349	4.1	'hydrophobic to polar' 'hydrophobic to negative' 'buried'
1UBQ	2269	33	A	K	S	0.7363888100246834	1.31453154875717	'large to small' 'positive to non-charged polar' 'surface'
2TRX	2810	78	A	L	R	0.002740815059780562	4.0	'hydrophobic to polar' 'hydrophobic to positive' 'buried'
1C9O	419	3	A	R	K	0.8506248043218346	0.191204588910134	'charge to charge' 'surface'
1FTG	615	75	A	D	K	0.6203743866997118	-1.0	'negative to positive' 'surface'
3SSI	2873	73	A	M	E	0.9474906223928226	-1.05	'hydrophobic to polar' 'hydrophobic to negative' 'surface'
1LZ1	1048	110	A	V	R	0.429976845773619	-0.884321223709369	'small to large' 'hydrophobic to polar' 'hydrophobic to positive' 'buried'
1KFW	765	197	A	N	K	0.6537481165278465	-0.812619502868069	'non-charged polar to positive' 'surface'
1BPI	294	35	A	Y	D	0.05173399492281974	3.8	'non-charged polar to negative' 'buried'
2RN2	2744	70	A	D	E	0.23815399238884627	-0.11	'charge to charge' 'buried'
1RGG	1358	79	A	D	K	0.050088272007893064	-2.3	'negative to positive' 'buried'
1FTG	618	126	A	D	K	0.6715572642346134	-1.01	'negative to positive' 'surface'
1C9O	408	12	A	E	K	0.9491042430069878	0.430210325047801	'negative to positive' 'surface'
1A2P	122	18	A	H	D	0.6413483160750959	2.2	'non-charged polar to negative' 'surface'
1C9O	411	24	A	S	D	0.6792210843585192	-0.0956022944550669	'non-charged polar to negative' 'surface'
1FKJ	567	56	A	I	D	0.15914622458384436	3.16	'hydrophobic to polar' 'hydrophobic to negative' 'buried'
1A2P	156	26	A	T	E	0.2923354168666857	0.05	'small to large' 'non-charged polar to negative' 'buried'
1CSP	482	46	A	A	E	0.2148533443894391	0.597514340344168	'small to large' 'hydrophobic to polar' 'hydrophobic to negative' 'buried'
1C9O	417	46	A	E	K	0.626097557753746	0.645315487571702	'negative to positive' 'surface'
1VQB	2366	26	A	Y	R	0.3439904705546157	0.4	'non-charged polar to positive' 'buried'
3MBP	2843	283	A	Y	D	0.15257968730104843	3.2	'non-charged polar to negative' 'buried'
1SUP	2206	217	A	Y	K	0.3536470069439357	-0.72	'non-charged polar to positive' 'buried'
1RGG	1319	17	A	D	K	0.5776872693145616	1.1	'negative to positive' 'surface'
1AMQ	31	297	A	N	R	0.442190016907975	4.4	'non-charged polar to positive' 'buried'
2CI2	2573	33	I	E	D	0.7110463572348376	0.77	'charge to charge' 'surface'
1CLW	465	177	A	G	R	0.27264871133185603	2.1	'small to large' 'hydrophobic to polar' 'hydrophobic to positive' 'buried'
1AMQ	34	68	A	K	E	1.1990390362171883	5.2	'positive to negative' 'surface'
1CSP	514	39	A	K	E	0.3937350586450009	0.310707456978968	'positive to negative' 'buried'
1A2P	214	34	A	G	R	0.3823274500010729	2.8	'small to large' 'hydrophobic to polar' 'hydrophobic to positive' 'buried'
2LZM	2685	16	A	K	E	0.8348223761956647	-0.5	'positive to negative' 'surface'
1CSP	508	3	A	E	K	0.7691753560009822	-2.74856596558317	'negative to positive' 'surface'
1CSP	510	5	A	K	Q	0.7491968499921237	2.19885277246654	'positive to non-charged polar' 'surface'
1DYJ	1589	155	A	I	K	0.10067733855733349	3.35	'hydrophobic to polar' 'hydrophobic to positive' 'buried'
1UBQ	2272	33	A	K	E	0.7363888100246834	0.908221797323136	'positive to negative' 'surface'
2LZM	2645	116	A	N	D	0.48034626081602216	-0.6	'non-charged polar to negative' 'buried'
1RN1	1430	21	B	A	D	0.4420946054762797	0.71	'hydrophobic to polar' 'hydrophobic to negative' 'buried'
1SHG	1658	59	A	K	Y	0.7163745458133991	-0.84	'positive to non-charged polar' 'surface'
1CSP	502	50	A	E	K	0.3135401680952587	0.645315487571702	'negative to positive' 'buried'
1SHF	1641	124	A	S	D	0.003836492654936693	2.02	'non-charged polar to negative' 'buried'
1AAR	7	29	A	K	Q	0.39601802366368305	1.48183556405354	'positive to non-charged polar' 'buried'
2RN2	2737	134	A	D	E	0.3291658789789445	-0.860420650096	'charge to charge' 'buried'
1A2P	219	6	A	T	D	0.38597427142358354	-0.11	'non-charged polar to negative' 'buried'
2RN2	2760	52	A	A	E	0.0	1.52	'small to large' 'hydrophobic to polar' 'hydrophobic to negative' 'buried'
1CSP	506	5	A	K	E	0.7491968499921237	3.48948374760994	'positive to negative' 'surface'
2IMM	2619	24	A	K	R	0.8204584060372053	0.167304015296367	'charge to charge' 'surface'
1CSP	490	46	A	A	K	0.2148533443894391	-1.41013384321224	'small to large' 'hydrophobic to polar' 'hydrophobic to positive' 'buried'
1CSP	496	48	A	S	E	0.12410820525226998	0.0	'small to large' 'non-charged polar to negative' 'buried'
1FTG	599	40	A	E	K	0.707966865709151	-2.21	'negative to positive' 'surface'
1CSP	475	12	A	E	K	0.9963156855829184	0.717017208413002	'negative to positive' 'surface'
1A2P	114	69	A	R	S	0.2915647564275244	2.72	'large to small' 'positive to non-charged polar' 'buried'
1A2P	223	32	A	A	E	0.8036365600642267	-0.1328	'small to large' 'hydrophobic to polar' 'hydrophobic to negative' 'surface'
4LYZ	2901	101	A	D	K	0.5286268150721317	-0.19	'negative to positive' 'surface'
1POH	1270	49	A	K	R	0.8134929855173562	0.1	'charge to charge' 'surface'
1HFZ	672	114	A	K	N	0.965619150229065	-2.65296367112811	'positive to non-charged polar' 'surface'
1UBQ	2271	33	A	K	T	0.7363888100246834	1.0755258126195	'large to small' 'positive to non-charged polar' 'surface'
1UBQ	2267	33	A	K	N	0.7363888100246834	1.55353728489484	'positive to non-charged polar' 'surface'
1BPI	317	36	A	G	D	0.051102057097510395	2.8	'hydrophobic to polar' 'hydrophobic to negative' 'buried'
1FXA	624	94	A	E	D	0.3399676283895948	1.1	'charge to charge' 'buried'
2RN2	2746	62	A	H	R	0.5369728576016223	-0.36	'non-charged polar to positive' 'surface'
1CSP	511	53	A	E	K	0.7188671224415664	0.286806883365201	'negative to positive' 'surface'
2LZM	2682	157	A	T	R	0.424571060794664	-0.3	'small to large' 'non-charged polar to positive' 'buried'
1CSP	497	48	A	S	R	0.12410820525226998	-1.5774378585086	'small to large' 'non-charged polar to positive' 'buried'
1RTP	1510	80	1	K	S	0.9728956166763398	0.29	'large to small' 'positive to non-charged polar' 'surface'
1LVE	988	39	A	K	T	0.4930710316342583	2.6	'large to small' 'positive to non-charged polar' 'buried'
1CSP	494	48	A	S	K	0.12410820525226998	-0.717017208413002	'small to large' 'non-charged polar to positive' 'buried'
1POH	1274	49	A	K	Q	0.8134929855173562	-1.6	'positive to non-charged polar' 'surface'
1CLW	469	285	A	R	K	0.5060784992509073	10.3	'charge to charge' 'surface'
1A2P	155	18	A	H	R	0.6413483160750959	1.0	'non-charged polar to positive' 'surface'
1CSP	470	10	A	N	K	0.2811281320158701	1.5057361376673	'non-charged polar to positive' 'buried'
2RN2	2783	94	A	D	E	0.6641143545151483	0.4	'charge to charge' 'surface'
1L63	889	41	A	A	D	0.28801856119170327	-0.29	'hydrophobic to polar' 'hydrophobic to negative' 'buried'
1L63	871	44	A	S	K	0.5008821743281026	-0.2	'small to large' 'non-charged polar to positive' 'surface'
1L63	850	44	A	S	R	0.5008821743281026	-0.24	'small to large' 'non-charged polar to positive' 'surface'
1L63	909	80	A	R	K	1.0251800589328353	0.17	'charge to charge' 'surface'
1L63	777	96	A	R	D	0.5050987075960601	3.5	'positive to negative' 'surface'
1L63	929	96	A	R	N	0.5050987075960601	3.0	'positive to non-charged polar' 'surface'
1L63	793	96	A	R	S	0.5050987075960601	2.6	'large to small' 'positive to non-charged polar' 'surface'
1L63	874	96	A	R	T	0.5050987075960601	2.8	'large to small' 'positive to non-charged polar' 'surface'
1STN	1725	10	A	E	K	0.39956139293165777	2.2	'negative to positive' 'buried'
1STN	1878	127	A	K	E	0.8433660045202542	0.0	'positive to negative' 'surface'
1STN	1931	127	A	K	Q	0.8433660045202542	0.0	'positive to non-charged polar' 'surface'
1STN	1982	133	A	K	Q	0.6581800478609079	0.5	'positive to non-charged polar' 'surface'
1STN	2033	135	A	E	K	0.4684022347702835	1.1	'negative to positive' 'buried'
1STN	1930	21	A	D	K	0.10898258685009131	-1.0	'negative to positive' 'buried'
1STN	1821	27	A	Y	K	0.13447999702162333	3.9	'non-charged polar to positive' 'buried'
1STN	2129	27	A	Y	R	0.13447999702162333	2.9	'non-charged polar to positive' 'buried'
1STN	2032	28	A	K	E	0.8368059244815051	0.8	'positive to negative' 'surface'
1STN	2082	28	A	K	Q	0.8368059244815051	0.3	'positive to non-charged polar' 'surface'
1STN	1789	43	A	E	D	0.3892569332865684	-0.2	'charge to charge' 'buried'
1STN	2187	48	A	K	Q	1.2537807375608834	0.1	'positive to non-charged polar' 'surface'
1STN	1692	57	A	E	K	0.45677037080494604	0.1	'negative to positive' 'buried'
1STN	1795	63	A	K	E	0.5057192519074567	1.5	'positive to negative' 'surface'
1STN	1896	64	A	K	E	0.8278315956249757	1.6	'positive to negative' 'surface'
1STN	1951	66	A	V	K	0.007554585493673405	5.2	'small to large' 'hydrophobic to polar' 'hydrophobic to positive' 'buried'
1STN	2049	70	A	K	E	1.2334607516317417	0.4	'positive to negative' 'surface'
1STN	2152	73	A	E	K	0.07973832501666603	2.1	'negative to positive' 'buried'
1STN	1708	75	A	E	K	0.0810818065504115	2.3	'negative to positive' 'buried'
1STN	1812	77	A	D	K	0.019985345439558315	3.5	'negative to positive' 'buried'
1STN	1915	78	A	K	E	0.7927684997717831	0.8	'positive to negative' 'surface'
1STN	1887	79	A	G	D	0.24316138889110966	2.28	'hydrophobic to polar' 'hydrophobic to negative' 'buried'
1STN	2018	84	A	K	E	1.0909544995385454	0.0	'positive to negative' 'surface'
1STN	2120	97	A	K	E	0.7537559146013598	0.6	'positive to negative' 'surface'
1A2P	59	32	A	A	C	0.8036365600642267	1.8381	'involves cysteine' 'surface'
1A2P	77	32	A	A	P	0.8036365600642267	4.1259	'involves proline' 'surface'
1A2P	213	6	A	T	P	0.38597427142358354	3.3	'involves proline' 'buried'
1AMQ	33	191	A	C	A	0.03900202615206078	2.2	'involves cysteine' 'buried'
1AMQ	35	191	A	C	S	0.03900202615206078	1.8	'involves cysteine' 'buried'
1AMQ	37	192	A	C	A	0.016123253222118532	1.6	'involves cysteine' 'buried'
1AMQ	19	270	A	C	A	0.0	2.5	'involves cysteine' 'buried'
1AMQ	20	401	A	C	A	0.0	-3.2	'involves cysteine' 'buried'
1AMQ	30	82	A	C	A	0.0	1.3	'involves cysteine' 'buried'
1AXB	42	77	A	C	S	0.0	2.48565965583	'involves cysteine' 'buried'
1AYF	48	95	A	C	S	0.32721407202168795	-0.963193116634799	'involves cysteine' 'buried'
1BPI	286	13	A	P	A	0.7593134769156537	1.6	'involves proline' 'surface'
1BPI	265	13	A	P	S	0.7593134769156537	1.4	'involves proline' 'surface'
1BPI	290	2	A	P	A	0.3207683977994081	1.3	'involves proline' 'buried'
1BPI	319	8	A	P	A	0.7123526968504285	0.3	'involves proline' 'surface'
1BPI	264	9	A	P	A	0.20524866897835778	0.8	'involves proline' 'buried'
1BVC	361	88	A	P	A	0.5315020239334278	-0.59	'involves proline' 'surface'
1C2R	401	35	A	P	A	0.09714236768153514	2.0	'involves proline' 'buried'
1C2R	400	75	A	Y	C	0.016537470511605916	0.0	'large to small' 'involves cysteine' 'buried'
1CAH	431	206	A	C	S	0.010187417908810956	-0.1	'involves cysteine' 'buried'
1DYJ	1540	121	A	G	C	0.5075920610990236	-0.09	'involves cysteine' 'surface'
1DYJ	1565	59	A	N	C	0.03998820347997339	0.02	'involves cysteine' 'buried'
1DYJ	1539	59	A	N	P	0.03998820347997339	1.34	'involves proline' 'buried'
1DYJ	1566	66	A	P	A	0.642783061148309	-1.3	'involves proline' 'surface'
1DYJ	1564	67	A	G	C	0.4344851323381586	0.36	'involves cysteine' 'buried'
1DYJ	1560	75	A	V	C	0.08969735694539584	-0.1	'involves cysteine' 'buried'
1FNF	583	1408	A	L	P	0.4685202769024511	0.02	'involves proline' 'buried'
1HFZ	688	103	A	Y	P	0.17079711865856095	0.215105162523901	'involves proline' 'buried'
1IGV	709	20	A	P	G	0.5007960154372916	1.19502868069	'involves proline' 'surface'
1IOB	744	4	A	R	P	0.7881360984978222	0.4	'involves proline' 'surface'
1IOB	752	8	A	C	A	0.0	2.52	'involves cysteine' 'buried'
1IOB	754	8	A	C	S	0.0	4.8	'involves cysteine' 'buried'
1JIW	761	8	I	A	P	0.03696200382902896	-3.2	'involves proline' 'buried'
1KFW	766	253	A	G	P	0.0694911766846855	0.645315487571702	'involves proline' 'buried'
1KFW	768	92	A	G	P	0.3661165673160957	-0.501912045889101	'involves proline' 'buried'
1L63	888	149	A	V	C	0.0	2.0	'involves cysteine' 'buried'
1L63	795	152	A	T	C	0.003240319625453623	0.5	'involves cysteine' 'buried'
1L63	837	44	A	S	C	0.5008821743281026	0.11	'involves cysteine' 'surface'
1L63	898	44	A	S	P	0.5008821743281026	3.03	'involves proline' 'surface'
1L63	789	69	A	Q	P	0.5023444232983114	2.9	'involves proline' 'surface'
1L63	807	72	A	D	P	0.40280453536824934	2.7	'involves proline' 'buried'
1L63	828	74	A	A	P	0.039789731396337166	4.6	'involves proline' 'buried'
1L63	893	96	A	R	C	0.5050987075960601	2.9	'large to small' 'involves cysteine' 'surface'
1L63	853	96	A	R	P	0.5050987075960601	5.5	'involves proline' 'surface'
1LMB	975	78	4	P	A	0.37329786476480536	1.6	'involves proline' 'buried'
1LVE	996	15	A	L	P	0.46626219286949055	1.5	'involves proline' 'buried'
1LVE	985	40	A	P	L	0.7248111962684513	1.7	'involves proline' 'surface'
1LVE	992	96	A	Y	P	0.5249745554492308	1.6	'involves proline' 'surface'
1LZ1	1096	103	A	P	G	0.9155133933379607	0.0	'involves proline' 'surface'
1LZ1	1028	110	A	V	P	0.429976845773619	-2.4	'involves proline' 'buried'
1LZ1	1014	47	A	A	P	0.4133590833142452	-1.1	'involves proline' 'buried'
1LZ1	1085	71	A	P	G	0.6212866656580578	1.2	'involves proline' 'surface'
1LZ1	1041	77	A	C	A	0.06852382619400377	4.6	'involves cysteine' 'buried'
1LZ1	1002	91	A	D	P	0.3922124042513316	0.8	'involves proline' 'buried'
1PGA	1204	10	A	K	P	0.9770109504512714	0.2	'involves proline' 'surface'
1PGA	1207	21	A	V	P	0.830759506612334	-0.5	'involves proline' 'surface'
1PGA	1173	23	A	A	P	0.0	0.3	'involves proline' 'buried'
1PGA	1177	24	A	A	P	0.42894535434046965	0.5	'involves proline' 'buried'
1PGA	1181	25	A	T	P	0.27202446215889614	2.8	'involves proline' 'buried'
1PGA	1205	26	A	A	P	0.0	3.4	'involves proline' 'buried'
1PGA	1185	29	A	V	P	0.3014247813337756	3.5	'involves proline' 'buried'
1PGA	1197	2	A	T	P	0.6209535436117567	2.7	'involves proline' 'surface'
1PGA	1189	36	A	D	P	0.6586343931888312	3.1	'involves proline' 'surface'
1PGA	1192	48	A	A	P	0.7701986230114706	0.7	'involves proline' 'surface'
1PGA	1199	53	A	T	C	0.31581692883399776	-0.78	'involves cysteine' 'buried'
1PGA	1200	9	A	G	P	0.07917189296815073	2.4	'involves proline' 'buried'
1PIN	1229	8	A	P	A	0.021465833119827565	0.965583173996176	'involves proline' 'buried'
1PIN	1234	8	A	P	G	0.021465833119827565	0.915391969407266	'involves proline' 'buried'
1PIN	1239	9	A	P	A	0.24605764427985707	0.188814531548757	'involves proline' 'buried'
1PIN	1244	9	A	P	G	0.24605764427985707	0.492351816443595	'involves proline' 'buried'
1QLP	1302	31	A	A	P	0.0	-2.5	'involves proline' 'buried'
1QLP	1277	51	A	F	C	0.0	-3.01	'large to small' 'involves cysteine' 'buried'
1RN1	1398	16	B	V	C	0.0	5.3	'involves cysteine' 'buried'
1RN1	1426	21	B	A	C	0.4420946054762797	0.74	'involves cysteine' 'buried'
1RN1	1425	39	B	P	A	0.043709764930769626	4.33	'involves proline' 'buried'
1RN1	1420	73	B	P	V	0.2076291380524574	2.43785850860421	'involves proline' 'buried'
1RN1	1399	78	B	V	C	0.0	3.67	'involves cysteine' 'buried'
1RN1	1417	89	B	V	C	0.01387576927409396	3.54	'involves cysteine' 'buried'
1ROP	1447	30	A	D	C	0.8978610684043312	-0.8	'involves cysteine' 'surface'
1STN	2064	105	A	R	C	0.31427152214674103	2.7	'large to small' 'involves cysteine' 'buried'
1STN	2115	112	A	A	C	0.05252631972110556	0.8	'involves cysteine' 'buried'
1STN	2097	120	A	T	C	0.2695914628525459	1.7	'involves cysteine' 'buried'
1STN	2167	134	A	K	C	0.9998642793595948	0.7	'large to small' 'involves cysteine' 'surface'
1STN	1740	13	A	T	C	0.4724027782690527	1.4	'involves cysteine' 'buried'
1STN	1792	22	A	T	C	0.03463672032890555	0.9	'involves cysteine' 'buried'
1STN	2059	27	A	Y	C	0.13447999702162333	2.9	'large to small' 'involves cysteine' 'buried'
1STN	1757	29	A	G	C	0.47777325684875166	1.1	'involves cysteine' 'buried'
1STN	1841	33	A	T	C	0.3200882302597649	1.2	'involves cysteine' 'buried'
1STN	1892	41	A	T	C	0.10012273172352344	-0.6	'involves cysteine' 'buried'
1STN	1945	44	A	T	C	0.14519726584509635	0.2	'involves cysteine' 'buried'
1STN	1809	50	A	G	C	0.3917634470405426	0.8	'involves cysteine' 'buried'
1STN	1859	57	A	E	C	0.45677037080494604	0.7	'large to small' 'involves cysteine' 'buried'
1STN	1912	60	A	A	C	0.36411525695740143	1.2	'involves cysteine' 'buried'
1STN	1996	62	A	T	C	0.0	1.1	'involves cysteine' 'buried'
1STN	1963	70	A	K	C	1.2334607516317417	0.5	'large to small' 'involves cysteine' 'surface'
1STN	2014	78	A	K	C	0.7927684997717831	0.4	'large to small' 'involves cysteine' 'surface'
1STN	2046	82	A	T	C	0.5247417725420136	0.1	'involves cysteine' 'surface'
1SUP	2207	206	A	Q	C	0.32842473611176565	-1.25	'large to small' 'involves cysteine' 'buried'
1TUP	2253	242	A	C	S	0.11937865424202743	2.94	'involves cysteine' 'buried'
1VQB	2338	19	A	V	C	0.570471033223506	0.3	'involves cysteine' 'surface'
