# Supplementary material for: Prediction of Protein Mutational Free Energy: Benchmark and Sampling Improvements Increase Classification Accuracy
Source: Front Bioeng Biotechnol. 2020 Oct 8;8:558247. doi: 10.3389/fbioe.2020.558247 (PMC7579412; doi:10.3389/fbioe.2020.558247)
Supplement: Supplementary file 3 [file Data_Sheet_3.CSV]

PDB ID	Protherm ID	Residue Number	Chain	Wild Type	Mutation	SASA	Experimental DDG	Classifiers
1A2P	158	100	A	T	G	0.3647736257831894	2.8	'polar to hydrophobic' 'non-charged polar to hydrophobic' 'buried'
1A2P	152	102	A	H	A	0.4060165556849366	0.24	'large to small' 'polar to hydrophobic' 'non-charged polar to hydrophobic' 'buried'
1A2P	201	103	A	Y	F	0.24235707234412363	0.18	'polar to hydrophobic' 'non-charged polar to hydrophobic' 'buried'
1A2P	162	104	A	Q	A	0.6064330463787245	0.16	'large to small' 'polar to hydrophobic' 'non-charged polar to hydrophobic' 'surface'
1A2P	218	105	A	T	V	0.5018287600799137	2.14	'polar to hydrophobic' 'non-charged polar to hydrophobic' 'surface'
1A2P	180	108	A	K	R	0.7257284814714471	-0.78	'charge to charge' 'surface'
1A2P	80	109	A	I	A	0.2198519555444884	1.27	'hydrophobic to hydrophobic' 'buried'
1A2P	65	109	A	I	V	0.2198519555444884	0.81	'hydrophobic to hydrophobic' 'buried'
1A2P	126	10	A	V	A	0.0	3.47	'hydrophobic to hydrophobic' 'buried'
1A2P	109	10	A	V	T	0.0	1.99	'hydrophobic to polar' 'hydrophobic to non-charged polar' 'buried'
1A2P	94	110	A	R	A	0.5208809614863346	-0.07	'large to small' 'polar to hydrophobic' 'positive to hydrophobic' 'surface'
1A2P	142	12	A	D	A	0.5110081016103906	0.39	'polar to hydrophobic' 'negative to hydrophobic' 'surface'
1A2P	92	12	A	D	G	0.5110081016103906	0.2	'polar to hydrophobic' 'negative to hydrophobic' 'surface'
1A2P	105	12	A	D	S	0.5110081016103906	0.9	'negative to non-charged polar' 'surface'
1A2P	159	13	A	Y	A	0.18039711349060136	3.0	'large to small' 'polar to hydrophobic' 'non-charged polar to hydrophobic' 'buried'
1A2P	131	13	A	Y	F	0.18039711349060136	0.63	'polar to hydrophobic' 'non-charged polar to hydrophobic' 'buried'
1A2P	151	13	A	Y	G	0.18039711349060136	6.4	'large to small' 'polar to hydrophobic' 'non-charged polar to hydrophobic' 'buried'
1A2P	177	14	A	L	A	0.002740815059780562	4.53	'hydrophobic to hydrophobic' 'buried'
1A2P	187	15	A	Q	A	0.43899984624103094	0.2	'large to small' 'polar to hydrophobic' 'non-charged polar to hydrophobic' 'buried'
1A2P	169	15	A	Q	G	0.43899984624103094	1.6	'large to small' 'polar to hydrophobic' 'non-charged polar to hydrophobic' 'buried'
1A2P	173	15	A	Q	I	0.43899984624103094	-1.38	'polar to hydrophobic' 'non-charged polar to hydrophobic' 'buried'
1A2P	135	16	A	T	A	0.6312709167515679	0.5	'polar to hydrophobic' 'non-charged polar to hydrophobic' 'surface'
1A2P	117	16	A	T	G	0.6312709167515679	1.3	'polar to hydrophobic' 'non-charged polar to hydrophobic' 'surface'
1A2P	210	16	A	T	R	0.6312709167515679	-0.74	'small to large' 'non-charged polar to positive' 'surface'
1A2P	193	16	A	T	S	0.6312709167515679	1.36	'non-charged polar to non-charged polar' 'surface'
1A2P	57	17	A	Y	A	0.5223891136932398	1.67	'large to small' 'polar to hydrophobic' 'non-charged polar to hydrophobic' 'surface'
1A2P	147	17	A	Y	F	0.5223891136932398	0.58	'polar to hydrophobic' 'non-charged polar to hydrophobic' 'surface'
1A2P	150	17	A	Y	G	0.5223891136932398	4.0	'large to small' 'polar to hydrophobic' 'non-charged polar to hydrophobic' 'surface'
1A2P	167	17	A	Y	S	0.5223891136932398	2.0	'large to small' 'non-charged polar to non-charged polar' 'surface'
1A2P	202	18	A	H	A	0.6024717641838262	1.9	'large to small' 'polar to hydrophobic' 'non-charged polar to hydrophobic' 'surface'
1A2P	122	18	A	H	D	0.6024717641838262	2.2	'non-charged polar to negative' 'surface'
1A2P	185	18	A	H	G	0.6024717641838262	0.7	'large to small' 'polar to hydrophobic' 'non-charged polar to hydrophobic' 'surface'
1A2P	191	18	A	H	K	0.6024717641838262	0.92	'non-charged polar to positive' 'surface'
1A2P	95	18	A	H	N	0.6024717641838262	1.8	'non-charged polar to non-charged polar' 'surface'
1A2P	174	18	A	H	Q	0.6024717641838262	1.44	'non-charged polar to non-charged polar' 'surface'
1A2P	155	18	A	H	R	0.6024717641838262	1.0	'non-charged polar to positive' 'surface'
1A2P	66	18	A	H	S	0.6024717641838262	2.1	'large to small' 'non-charged polar to non-charged polar' 'surface'
1A2P	208	19	A	K	R	0.7606625820015844	-0.88	'charge to charge' 'surface'
1A2P	198	22	A	D	M	0.8881077609826101	0.27	'polar to hydrophobic' 'negative to hydrophobic' 'surface'
1A2P	75	23	A	N	A	0.016820084371406748	2.2	'polar to hydrophobic' 'non-charged polar to hydrophobic' 'buried'
1A2P	89	24	A	Y	F	0.09077568522638464	-0.09	'polar to hydrophobic' 'non-charged polar to hydrophobic' 'buried'
1A2P	115	25	A	I	A	0.12380642226146303	3.68	'hydrophobic to hydrophobic' 'buried'
1A2P	103	25	A	I	V	0.12380642226146303	0.83	'hydrophobic to hydrophobic' 'buried'
1A2P	148	26	A	T	A	0.26597073718951764	1.67	'polar to hydrophobic' 'non-charged polar to hydrophobic' 'buried'
1A2P	192	26	A	T	D	0.26597073718951764	0.0	'non-charged polar to negative' 'buried'
1A2P	156	26	A	T	E	0.26597073718951764	0.05	'small to large' 'non-charged polar to negative' 'buried'
1A2P	133	26	A	T	G	0.26597073718951764	1.01	'polar to hydrophobic' 'non-charged polar to hydrophobic' 'buried'
1A2P	123	26	A	T	N	0.26597073718951764	1.29	'non-charged polar to non-charged polar' 'buried'
1A2P	139	26	A	T	Q	0.26597073718951764	1.72	'small to large' 'non-charged polar to non-charged polar' 'buried'
1A2P	96	26	A	T	S	0.26597073718951764	0.56	'non-charged polar to non-charged polar' 'buried'
1A2P	107	26	A	T	V	0.26597073718951764	2.31	'polar to hydrophobic' 'non-charged polar to hydrophobic' 'buried'
1A2P	136	27	A	K	A	0.4153281378077307	-0.36	'large to small' 'polar to hydrophobic' 'positive to hydrophobic' 'buried'
1A2P	165	27	A	K	G	0.4153281378077307	0.38	'large to small' 'polar to hydrophobic' 'positive to hydrophobic' 'buried'
1A2P	225	28	A	S	A	0.6359285861366631	-0.6	'polar to hydrophobic' 'non-charged polar to hydrophobic' 'surface'
1A2P	91	28	A	S	E	0.6359285861366631	-0.61	'small to large' 'non-charged polar to negative' 'surface'
1A2P	209	28	A	S	G	0.6359285861366631	0.5	'polar to hydrophobic' 'non-charged polar to hydrophobic' 'surface'
1A2P	73	29	A	E	A	0.5272383958833308	1.2	'large to small' 'polar to hydrophobic' 'negative to hydrophobic' 'surface'
1A2P	183	29	A	E	G	0.5272383958833308	2.05	'large to small' 'polar to hydrophobic' 'negative to hydrophobic' 'surface'
1A2P	224	29	A	E	Q	0.5272383958833308	0.22	'negative to non-charged polar' 'surface'
1A2P	87	29	A	E	S	0.5272383958833308	1.2	'large to small' 'negative to non-charged polar' 'surface'
1A2P	216	31	A	Q	A	0.6132059403934522	0.3	'large to small' 'polar to hydrophobic' 'non-charged polar to hydrophobic' 'surface'
1A2P	102	31	A	Q	G	0.6132059403934522	1.1	'large to small' 'polar to hydrophobic' 'non-charged polar to hydrophobic' 'surface'
1A2P	199	31	A	Q	S	0.6132059403934522	-0.07	'large to small' 'non-charged polar to non-charged polar' 'surface'
1A2P	59	32	A	A	C	0.7921283213332011	1.8381	'involves cysteine' 'surface'
1A2P	100	32	A	A	D	0.7921283213332011	0.4143	'hydrophobic to polar' 'hydrophobic to negative' 'surface'
1A2P	223	32	A	A	E	0.7921283213332011	-0.1328	'small to large' 'hydrophobic to polar' 'hydrophobic to negative' 'surface'
1A2P	85	32	A	A	F	0.7921283213332011	0.4368	'small to large' 'hydrophobic to hydrophobic' 'surface'
1A2P	195	32	A	A	G	0.7921283213332011	0.6546	'hydrophobic to hydrophobic' 'surface'
1A2P	111	32	A	A	H	0.7921283213332011	0.7034	'small to large' 'hydrophobic to polar' 'hydrophobic to non-charged polar' 'surface'
1A2P	144	32	A	A	I	0.7921283213332011	0.681	'hydrophobic to hydrophobic' 'surface'
1A2P	138	32	A	A	K	0.7921283213332011	0.102	'small to large' 'hydrophobic to polar' 'hydrophobic to positive' 'surface'
1A2P	172	32	A	A	L	0.7921283213332011	-0.0762	'hydrophobic to hydrophobic' 'surface'
1A2P	154	32	A	A	M	0.7921283213332011	0.0852	'hydrophobic to hydrophobic' 'surface'
1A2P	71	32	A	A	N	0.7921283213332011	0.332	'hydrophobic to polar' 'hydrophobic to non-charged polar' 'surface'
1A2P	77	32	A	A	P	0.7921283213332011	4.1259	'involves proline' 'surface'
1A2P	207	32	A	A	Q	0.7921283213332011	0.3495	'small to large' 'hydrophobic to polar' 'hydrophobic to non-charged polar' 'surface'
1A2P	121	32	A	A	R	0.7921283213332011	0.1988	'small to large' 'hydrophobic to polar' 'hydrophobic to positive' 'surface'
1A2P	190	32	A	A	S	0.7921283213332011	0.1596	'hydrophobic to polar' 'hydrophobic to non-charged polar' 'surface'
1A2P	128	32	A	A	T	0.7921283213332011	0.4939	'hydrophobic to polar' 'hydrophobic to non-charged polar' 'surface'
1A2P	179	32	A	A	V	0.7921283213332011	0.345	'hydrophobic to hydrophobic' 'surface'
1A2P	212	32	A	A	W	0.7921283213332011	1.1428	'small to large' 'hydrophobic to hydrophobic' 'surface'
1A2P	161	32	A	A	Y	0.7921283213332011	0.7005	'small to large' 'hydrophobic to polar' 'hydrophobic to non-charged polar' 'surface'
1A2P	63	33	A	L	Q	0.6068421157902136	1.41	'hydrophobic to polar' 'hydrophobic to non-charged polar' 'surface'
1A2P	113	34	A	G	A	0.34536752277727745	2.7	'hydrophobic to hydrophobic' 'buried'
1A2P	163	34	A	G	D	0.34536752277727745	3.2	'hydrophobic to polar' 'hydrophobic to negative' 'buried'
1A2P	181	34	A	G	H	0.34536752277727745	2.3	'small to large' 'hydrophobic to polar' 'hydrophobic to non-charged polar' 'buried'
1A2P	196	34	A	G	K	0.34536752277727745	2.7	'small to large' 'hydrophobic to polar' 'hydrophobic to positive' 'buried'
1A2P	146	34	A	G	N	0.34536752277727745	2.7	'hydrophobic to polar' 'hydrophobic to non-charged polar' 'buried'
1A2P	214	34	A	G	R	0.34536752277727745	2.8	'small to large' 'hydrophobic to polar' 'hydrophobic to positive' 'buried'
1A2P	130	34	A	G	S	0.34536752277727745	2.9	'hydrophobic to polar' 'hydrophobic to non-charged polar' 'buried'
1A2P	61	34	A	G	T	0.34536752277727745	3.2	'hydrophobic to polar' 'hydrophobic to non-charged polar' 'buried'
1A2P	79	36	A	V	A	0.4042447134523558	1.68	'hydrophobic to hydrophobic' 'buried'
1A2P	93	36	A	V	T	0.4042447134523558	1.05	'hydrophobic to polar' 'hydrophobic to non-charged polar' 'buried'
1A2P	106	41	A	N	D	0.12843711105223957	2.62	'non-charged polar to negative' 'buried'
1A2P	72	44	A	D	E	0.6792648778151041	0.32	'charge to charge' 'surface'
1A2P	120	45	A	V	A	0.2778404061052228	1.17	'hydrophobic to hydrophobic' 'buried'
1A2P	137	45	A	V	T	0.2778404061052228	2.22	'hydrophobic to polar' 'hydrophobic to non-charged polar' 'buried'
1A2P	205	4	A	I	A	0.359134082770429	0.75	'hydrophobic to hydrophobic' 'buried'
1A2P	188	4	A	I	V	0.359134082770429	0.81	'hydrophobic to hydrophobic' 'buried'
1A2P	171	51	A	I	A	0.010533352630634254	4.72	'hydrophobic to hydrophobic' 'buried'
1A2P	153	51	A	I	V	0.010533352630634254	1.13	'hydrophobic to hydrophobic' 'buried'
1A2P	140	52	A	G	A	0.0329882887367295	5.3	'hydrophobic to hydrophobic' 'buried'
1A2P	176	52	A	G	V	0.0329882887367295	8.4	'hydrophobic to hydrophobic' 'buried'
1A2P	124	53	A	G	A	0.17924632700230303	3.4	'hydrophobic to hydrophobic' 'buried'
1A2P	157	53	A	G	V	0.17924632700230303	7.8	'hydrophobic to hydrophobic' 'buried'
1A2P	189	54	A	D	A	0.18600024512637972	2.86	'polar to hydrophobic' 'negative to hydrophobic' 'buried'
1A2P	206	54	A	D	N	0.18600024512637972	1.78	'negative to non-charged polar' 'buried'
1A2P	70	55	A	I	A	0.5250582234550016	1.48	'hydrophobic to hydrophobic' 'surface'
1A2P	204	55	A	I	G	0.5250582234550016	3.1	'hydrophobic to hydrophobic' 'surface'
1A2P	84	55	A	I	T	0.5250582234550016	1.0	'hydrophobic to polar' 'hydrophobic to non-charged polar' 'surface'
1A2P	222	55	A	I	V	0.5250582234550016	0.63	'hydrophobic to hydrophobic' 'surface'
1A2P	170	57	A	S	A	0.6802655206774402	-0.15	'polar to hydrophobic' 'non-charged polar to hydrophobic' 'surface'
1A2P	99	58	A	N	A	0.16522713762403055	2.0	'polar to hydrophobic' 'non-charged polar to hydrophobic' 'buried'
1A2P	110	58	A	N	D	0.16522713762403055	-0.31	'non-charged polar to negative' 'buried'
1A2P	119	59	A	R	A	1.1105470881337955	-0.64	'large to small' 'polar to hydrophobic' 'positive to hydrophobic' 'surface'
1A2P	221	5	A	N	A	0.11125537410908226	1.59	'polar to hydrophobic' 'non-charged polar to hydrophobic' 'buried'
1A2P	127	62	A	K	R	0.5647028537623178	0.32	'charge to charge' 'surface'
1A2P	86	65	A	G	S	0.7177480780324506	-0.98	'hydrophobic to polar' 'hydrophobic to non-charged polar' 'surface'
1A2P	101	66	A	K	A	0.9394768609151597	-0.98	'large to small' 'polar to hydrophobic' 'positive to hydrophobic' 'surface'
1A2P	164	69	A	R	K	0.28138647129318145	3.13	'charge to charge' 'buried'
1A2P	182	69	A	R	M	0.28138647129318145	2.12	'polar to hydrophobic' 'positive to hydrophobic' 'buried'
1A2P	114	69	A	R	S	0.28138647129318145	2.72	'large to small' 'positive to non-charged polar' 'buried'
1A2P	83	6	A	T	A	0.41423298461798697	2.02	'polar to hydrophobic' 'non-charged polar to hydrophobic' 'buried'
1A2P	219	6	A	T	D	0.41423298461798697	-0.11	'non-charged polar to negative' 'buried'
1A2P	81	6	A	T	E	0.41423298461798697	0.27	'small to large' 'non-charged polar to negative' 'buried'
1A2P	69	6	A	T	G	0.41423298461798697	0.61	'polar to hydrophobic' 'non-charged polar to hydrophobic' 'buried'
1A2P	118	6	A	T	H	0.41423298461798697	2.65	'small to large' 'non-charged polar to non-charged polar' 'buried'
1A2P	203	6	A	T	N	0.41423298461798697	1.27	'non-charged polar to non-charged polar' 'buried'
1A2P	213	6	A	T	P	0.41423298461798697	3.3	'involves proline' 'buried'
1A2P	67	6	A	T	Q	0.41423298461798697	1.87	'small to large' 'non-charged polar to non-charged polar' 'buried'
1A2P	186	6	A	T	S	0.41423298461798697	0.22	'non-charged polar to non-charged polar' 'buried'
1A2P	220	72	A	R	G	0.6152578976933266	2.5	'large to small' 'polar to hydrophobic' 'positive to hydrophobic' 'surface'
1A2P	175	73	A	E	A	0.07565443073196026	2.3	'large to small' 'polar to hydrophobic' 'negative to hydrophobic' 'buried'
1A2P	200	73	A	E	F	0.07565443073196026	2.1	'polar to hydrophobic' 'negative to hydrophobic' 'buried'
1A2P	68	73	A	E	G	0.07565443073196026	5.4	'large to small' 'polar to hydrophobic' 'negative to hydrophobic' 'buried'
1A2P	217	73	A	E	Q	0.07565443073196026	2.7	'negative to non-charged polar' 'buried'
1A2P	64	73	A	E	W	0.07565443073196026	2.2	'polar to hydrophobic' 'negative to hydrophobic' 'buried'
1A2P	62	75	A	D	N	0.007994138175823355	4.8	'negative to non-charged polar' 'buried'
1A2P	160	76	A	I	A	0.0	1.66	'hydrophobic to hydrophobic' 'buried'
1A2P	227	76	A	I	T	0.0	2.69	'hydrophobic to polar' 'hydrophobic to non-charged polar' 'buried'
1A2P	143	76	A	I	V	0.0	0.98	'hydrophobic to hydrophobic' 'buried'
1A2P	178	77	A	N	A	0.3459243874908754	1.45	'polar to hydrophobic' 'non-charged polar to hydrophobic' 'buried'
1A2P	194	78	A	Y	F	0.03114878810498923	1.14	'polar to hydrophobic' 'non-charged polar to hydrophobic' 'buried'
1A2P	112	79	A	T	V	0.6777376565133644	-0.18	'polar to hydrophobic' 'non-charged polar to hydrophobic' 'surface'
1A2P	168	7	A	F	L	0.10806450186616776	4.1	'hydrophobic to hydrophobic' 'buried'
1A2P	197	83	A	R	K	0.2676577875182021	4.13	'charge to charge' 'buried'
1A2P	215	83	A	R	Q	0.2676577875182021	2.05	'positive to non-charged polar' 'buried'
1A2P	211	84	A	N	A	0.24409067843504678	1.59	'polar to hydrophobic' 'non-charged polar to hydrophobic' 'buried'
1A2P	129	85	A	S	A	0.1980054582993653	-0.28	'polar to hydrophobic' 'non-charged polar to hydrophobic' 'buried'
1A2P	76	88	A	I	A	0.0	4.02	'hydrophobic to hydrophobic' 'buried'
1A2P	82	88	A	I	G	0.0	7.4	'hydrophobic to hydrophobic' 'buried'
1A2P	145	88	A	I	L	0.0	0.02	'hydrophobic to hydrophobic' 'buried'
1A2P	58	88	A	I	V	0.0	1.64	'hydrophobic to hydrophobic' 'buried'
1A2P	97	89	A	L	G	0.0	7.0	'hydrophobic to hydrophobic' 'buried'
1A2P	104	89	A	L	T	0.0	2.9	'hydrophobic to polar' 'hydrophobic to non-charged polar' 'buried'
1A2P	90	89	A	L	V	0.0	0.47	'hydrophobic to hydrophobic' 'buried'
1A2P	98	8	A	D	A	0.5600668224300018	0.85	'polar to hydrophobic' 'negative to hydrophobic' 'surface'
1A2P	60	8	A	D	G	0.5600668224300018	1.3	'polar to hydrophobic' 'negative to hydrophobic' 'surface'
1A2P	78	8	A	D	S	0.5600668224300018	0.7	'negative to non-charged polar' 'surface'
1A2P	116	91	A	S	A	0.0	2.41	'polar to hydrophobic' 'non-charged polar to hydrophobic' 'buried'
1A2P	134	92	A	S	A	0.4981608081094402	3.22	'polar to hydrophobic' 'non-charged polar to hydrophobic' 'buried'
1A2P	132	93	A	D	N	0.52255381920971	4.11	'negative to non-charged polar' 'surface'
1A2P	74	94	A	W	F	0.2864196202836053	1.06	'hydrophobic to hydrophobic' 'buried'
1A2P	88	94	A	W	L	0.2864196202836053	1.59	'hydrophobic to hydrophobic' 'buried'
1A2P	226	94	A	W	Y	0.2864196202836053	1.27	'hydrophobic to polar' 'hydrophobic to non-charged polar' 'buried'
1A2P	108	95	A	L	G	0.23990304546717933	4.7	'hydrophobic to hydrophobic' 'buried'
1A2P	166	96	A	I	A	0.0	3.15	'hydrophobic to hydrophobic' 'buried'
1A2P	125	96	A	I	G	0.0	5.7	'hydrophobic to hydrophobic' 'buried'
1A2P	149	96	A	I	V	0.0	1.02	'hydrophobic to hydrophobic' 'buried'
1A2P	141	97	A	Y	G	0.12544711774906808	6.6	'large to small' 'polar to hydrophobic' 'non-charged polar to hydrophobic' 'buried'
1A2P	184	99	A	T	V	0.012961278501814433	2.92	'polar to hydrophobic' 'non-charged polar to hydrophobic' 'buried'
1AAR	6	27	A	K	Q	0.07168156145429203	1.91204588910134	'positive to non-charged polar' 'buried'
1AAR	8	29	A	K	N	0.33741958633787283	1.67304015296367	'positive to non-charged polar' 'buried'
1AAR	7	29	A	K	Q	0.33741958633787283	1.48183556405354	'positive to non-charged polar' 'buried'
1AAR	9	42	A	R	E	0.3193337644381595	-1.62523900573614	'positive to negative' 'buried'
1AAR	3	45	A	F	W	0.21379292178222845	-0.6	'hydrophobic to hydrophobic' 'buried'
1AAR	1	68	A	H	E	0.2861636284981634	-0.764818355640535	'non-charged polar to negative' 'buried'
1AAR	10	68	A	H	Q	0.2861636284981634	-0.549713193116635	'non-charged polar to non-charged polar' 'buried'
1AAR	4	6	A	K	E	0.39395381827323855	-0.525812619502868	'positive to negative' 'buried'
1AAR	5	6	A	K	Q	0.39395381827323855	-0.262906309751434	'positive to non-charged polar' 'buried'
1AAR	2	72	A	R	Q	0.6674820799074332	0.334608030592734	'positive to non-charged polar' 'surface'
1ACB	14	14	I	V	A	0.4171001318872598	1.038	'hydrophobic to hydrophobic' 'buried'
1ACB	15	18	I	V	A	0.1400616777944234	1.203	'hydrophobic to hydrophobic' 'buried'
1ACB	11	27	I	L	A	0.5919541398470082	0.161	'hydrophobic to hydrophobic' 'surface'
1ACB	12	54	I	V	A	0.0	1.579	'hydrophobic to hydrophobic' 'buried'
1ACB	13	62	I	V	A	0.2260109389241634	1.014	'hydrophobic to hydrophobic' 'buried'
1AM7	16	31	A	H	D	0.5682079959503471	1.6	'non-charged polar to negative' 'surface'
1AM7	17	48	A	H	N	0.07820934314408111	5.0	'non-charged polar to non-charged polar' 'buried'
1AMQ	27	10	A	T	A	0.8103692582862312	1.3	'polar to hydrophobic' 'non-charged polar to hydrophobic' 'surface'
1AMQ	29	15	A	D	A	0.4533136722399269	5.8	'polar to hydrophobic' 'negative to hydrophobic' 'buried'
1AMQ	33	191	A	C	A	0.03373729040606287	2.2	'involves cysteine' 'buried'
1AMQ	35	191	A	C	S	0.03373729040606287	1.8	'involves cysteine' 'buried'
1AMQ	37	192	A	C	A	0.006791611939207344	1.6	'involves cysteine' 'buried'
1AMQ	18	265	A	E	K	0.3701666995497393	7.6	'negative to positive' 'buried'
1AMQ	36	265	A	E	Q	0.3701666995497393	6.3	'negative to non-charged polar' 'buried'
1AMQ	22	266	A	R	K	0.5527391616184328	7.6	'charge to charge' 'surface'
1AMQ	24	266	A	R	M	0.5527391616184328	3.8	'polar to hydrophobic' 'positive to hydrophobic' 'surface'
1AMQ	19	270	A	C	A	0.0	2.5	'involves cysteine' 'buried'
1AMQ	26	294	A	N	D	0.47358047894389665	0.0	'non-charged polar to negative' 'buried'
1AMQ	28	294	A	N	R	0.47358047894389665	2.6	'non-charged polar to positive' 'buried'
1AMQ	31	297	A	N	R	0.20141044502982733	4.4	'non-charged polar to positive' 'buried'
1AMQ	20	401	A	C	A	0.0	-3.2	'involves cysteine' 'buried'
1AMQ	34	68	A	K	E	1.1108863786122953	5.2	'positive to negative' 'surface'
1AMQ	32	68	A	K	M	1.1108863786122953	5.4	'polar to hydrophobic' 'positive to hydrophobic' 'surface'
1AMQ	21	6	A	F	A	0.7725798273431415	7.3	'large to small' 'hydrophobic to hydrophobic' 'surface'
1AMQ	23	7	A	E	A	1.0448247755313083	3.8	'large to small' 'polar to hydrophobic' 'negative to hydrophobic' 'surface'
1AMQ	30	82	A	C	A	0.015794207237993643	1.3	'involves cysteine' 'buried'
1AMQ	25	9	A	I	A	0.6286593996458117	4.9	'hydrophobic to hydrophobic' 'surface'
1ANK	38	84	A	D	H	0.06395310540658662	1.4	'negative to non-charged polar' 'buried'
1ANK	39	85	A	G	V	0.06064476115258731	2.4	'hydrophobic to hydrophobic' 'buried'
1ANK	40	86	A	F	L	0.027262407969350064	0.8	'hydrophobic to hydrophobic' 'buried'
1ANK	41	88	A	R	G	0.36652691656037895	0.2	'large to small' 'polar to hydrophobic' 'positive to hydrophobic' 'buried'
1AXB	42	77	A	C	S	0.0	2.48565965583	'involves cysteine' 'buried'
1AYF	43	54	A	T	A	0.3109789430981938	1.30736137667304	'polar to hydrophobic' 'non-charged polar to hydrophobic' 'buried'
1AYF	53	54	A	T	S	0.3109789430981938	-0.0454110898661568	'non-charged polar to non-charged polar' 'buried'
1AYF	50	56	A	H	Q	0.03523328648584034	1.66347992351816	'non-charged polar to non-charged polar' 'buried'
1AYF	52	56	A	H	R	0.03523328648584034	1.15917782026769	'non-charged polar to positive' 'buried'
1AYF	51	56	A	H	T	0.03523328648584034	1.19263862332696	'large to small' 'non-charged polar to non-charged polar' 'buried'
1AYF	49	76	A	D	E	0.6384822822775055	-0.454110898661568	'charge to charge' 'surface'
1AYF	46	82	A	Y	F	0.8429949073498754	0.01434034416826	'polar to hydrophobic' 'non-charged polar to hydrophobic' 'surface'
1AYF	45	82	A	Y	L	0.8429949073498754	0.356118546845124	'polar to hydrophobic' 'non-charged polar to hydrophobic' 'surface'
1AYF	44	82	A	Y	S	0.8429949073498754	0.327437858508604	'large to small' 'non-charged polar to non-charged polar' 'surface'
1AYF	47	82	A	Y	W	0.8429949073498754	0.210325047801147	'polar to hydrophobic' 'non-charged polar to hydrophobic' 'surface'
1AYF	48	95	A	C	S	0.3791558829128941	-0.963193116634799	'involves cysteine' 'buried'
1AZP	54	30	A	V	I	0.0	-0.7	'hydrophobic to hydrophobic' 'buried'
1B0O	55	19	A	W	Y	0.009540169605110902	6.9	'hydrophobic to polar' 'hydrophobic to non-charged polar' 'buried'
1BLC	56	179	A	D	N	0.018096271448303333	0.434990439770555	'negative to non-charged polar' 'buried'
1BNZ	236	12	A	E	A	0.48556047634245086	0.29	'large to small' 'polar to hydrophobic' 'negative to hydrophobic' 'buried'
1BNZ	238	15	A	V	A	0.10344419719665132	2.29	'hydrophobic to hydrophobic' 'buried'
1BNZ	240	17	A	I	A	0.008669699593908274	1.21	'hydrophobic to hydrophobic' 'buried'
1BNZ	242	18	A	S	A	0.5663139227874561	0.13	'polar to hydrophobic' 'non-charged polar to hydrophobic' 'surface'
1BNZ	244	23	A	V	A	0.0037772927468367025	0.23	'hydrophobic to hydrophobic' 'buried'
1BNZ	246	25	A	R	A	0.6911921449268663	0.38	'large to small' 'polar to hydrophobic' 'positive to hydrophobic' 'surface'
1BNZ	248	27	A	G	A	0.8024757205774129	0.76	'hydrophobic to hydrophobic' 'surface'
1BNZ	250	30	A	I	A	0.0	2.72	'hydrophobic to hydrophobic' 'buried'
1BNZ	228	31	A	S	A	0.13118674301818922	-0.72	'polar to hydrophobic' 'non-charged polar to hydrophobic' 'buried'
1BNZ	231	32	A	F	A	0.002937666611410569	2.31	'large to small' 'hydrophobic to hydrophobic' 'buried'
1BNZ	234	35	A	D	A	0.19304079681980132	0.54	'polar to hydrophobic' 'negative to hydrophobic' 'buried'
1BNZ	237	37	A	G	A	0.23903128880279034	0.56	'hydrophobic to hydrophobic' 'buried'
1BNZ	239	41	A	T	A	0.5714916827511766	0.84	'polar to hydrophobic' 'non-charged polar to hydrophobic' 'surface'
1BNZ	241	43	A	R	A	0.943002671379052	0.56	'large to small' 'polar to hydrophobic' 'positive to hydrophobic' 'surface'
1BNZ	243	45	A	A	G	0.32032293057130623	1.27	'hydrophobic to hydrophobic' 'buried'
1BNZ	245	46	A	V	A	0.09560077407520652	1.63	'hydrophobic to hydrophobic' 'buried'
1BNZ	247	47	A	S	A	0.4261882779289132	-0.18	'polar to hydrophobic' 'non-charged polar to hydrophobic' 'buried'
1BNZ	230	4	A	V	A	0.00954667379983989	2.12	'hydrophobic to hydrophobic' 'buried'
1BNZ	249	51	A	A	G	0.06822156318145424	2.1	'hydrophobic to hydrophobic' 'buried'
1BNZ	251	55	A	L	A	0.0	3.92	'hydrophobic to hydrophobic' 'buried'
1BNZ	229	56	A	L	A	0.2111056270926263	1.45	'hydrophobic to hydrophobic' 'buried'
1BNZ	232	57	A	Q	G	0.4164156144378761	0.43	'large to small' 'polar to hydrophobic' 'non-charged polar to hydrophobic' 'buried'
1BNZ	235	59	A	L	A	0.05482887469351588	0.67	'hydrophobic to hydrophobic' 'buried'
1BNZ	233	7	A	K	A	0.8998424641114415	0.27	'large to small' 'polar to hydrophobic' 'positive to hydrophobic' 'surface'
1BOY	252	200	A	R	W	0.569468550360118	-0.6	'polar to hydrophobic' 'positive to hydrophobic' 'surface'
1BP2	253	106	A	F	A	0.041547935974455524	0.9	'large to small' 'hydrophobic to hydrophobic' 'buried'
1BP2	261	106	A	F	I	0.041547935974455524	-1.9	'hydrophobic to hydrophobic' 'buried'
1BP2	260	106	A	F	Y	0.041547935974455524	-0.6	'hydrophobic to polar' 'hydrophobic to non-charged polar' 'buried'
1BP2	258	22	A	F	A	0.081936655214763	-0.5	'large to small' 'hydrophobic to hydrophobic' 'buried'
1BP2	256	22	A	F	I	0.081936655214763	-2.7	'hydrophobic to hydrophobic' 'buried'
1BP2	254	22	A	F	Y	0.081936655214763	-1.5	'hydrophobic to polar' 'hydrophobic to non-charged polar' 'buried'
1BP2	259	48	A	H	A	0.0716727053360595	3.1	'large to small' 'polar to hydrophobic' 'non-charged polar to hydrophobic' 'buried'
1BP2	255	48	A	H	N	0.0716727053360595	3.0	'non-charged polar to non-charged polar' 'buried'
1BP2	257	48	A	H	Q	0.0716727053360595	0.6	'non-charged polar to non-charged polar' 'buried'
1BPI	269	10	A	Y	A	0.31438098639687656	1.2	'large to small' 'polar to hydrophobic' 'non-charged polar to hydrophobic' 'buried'
1BPI	274	11	A	T	A	0.3974605811970408	0.0	'polar to hydrophobic' 'non-charged polar to hydrophobic' 'buried'
1BPI	280	12	A	G	A	0.13547288753981007	1.8	'hydrophobic to hydrophobic' 'buried'
1BPI	314	12	A	G	D	0.13547288753981007	4.3	'hydrophobic to polar' 'hydrophobic to negative' 'buried'
1BPI	321	12	A	G	V	0.13547288753981007	4.1	'hydrophobic to hydrophobic' 'buried'
1BPI	286	13	A	P	A	0.5015608856397152	1.6	'involves proline' 'surface'
1BPI	265	13	A	P	S	0.5015608856397152	1.4	'involves proline' 'surface'
1BPI	293	15	A	K	A	1.2213636804560737	0.4	'large to small' 'polar to hydrophobic' 'positive to hydrophobic' 'surface'
1BPI	270	16	A	A	T	0.38387394058110685	1.7	'hydrophobic to polar' 'hydrophobic to non-charged polar' 'buried'
1BPI	275	16	A	A	V	0.38387394058110685	1.3	'hydrophobic to hydrophobic' 'buried'
1BPI	299	17	A	R	A	1.182592811861091	0.3	'large to small' 'polar to hydrophobic' 'positive to hydrophobic' 'surface'
1BPI	304	18	A	I	A	0.3809466775871597	1.5	'hydrophobic to hydrophobic' 'buried'
1BPI	309	19	A	I	A	0.6073127077916093	2.1	'hydrophobic to hydrophobic' 'surface'
1BPI	284	1	A	R	A	0.7512334728558052	0.5	'large to small' 'polar to hydrophobic' 'positive to hydrophobic' 'surface'
1BPI	316	20	A	R	A	0.2521916392279477	1.8	'large to small' 'polar to hydrophobic' 'positive to hydrophobic' 'buried'
1BPI	279	21	A	Y	A	0.2983961135584309	3.9	'large to small' 'polar to hydrophobic' 'non-charged polar to hydrophobic' 'buried'
1BPI	267	22	A	F	A	0.10960044436703933	1.0	'large to small' 'hydrophobic to hydrophobic' 'buried'
1BPI	272	23	A	Y	A	0.041289276704963386	6.0	'large to small' 'polar to hydrophobic' 'non-charged polar to hydrophobic' 'buried'
1BPI	322	24	A	N	A	0.1907155444699369	2.2	'polar to hydrophobic' 'non-charged polar to hydrophobic' 'buried'
1BPI	266	26	A	K	A	1.3326473198279312	0.0	'large to small' 'polar to hydrophobic' 'positive to hydrophobic' 'surface'
1BPI	271	28	A	G	A	0.34874175345377706	1.0	'hydrophobic to hydrophobic' 'buried'
1BPI	276	29	A	L	A	0.5455605053732822	0.0	'hydrophobic to hydrophobic' 'surface'
1BPI	290	2	A	P	A	0.4406950379736187	1.3	'involves proline' 'buried'
1BPI	282	31	A	Q	A	0.38671121963200755	1.0	'large to small' 'polar to hydrophobic' 'non-charged polar to hydrophobic' 'buried'
1BPI	288	32	A	T	A	0.4979276112919466	0.1	'polar to hydrophobic' 'non-charged polar to hydrophobic' 'buried'
1BPI	281	33	A	F	I	0.09960480890029051	2.4	'hydrophobic to hydrophobic' 'buried'
1BPI	287	33	A	F	L	0.09960480890029051	1.3	'hydrophobic to hydrophobic' 'buried'
1BPI	295	34	A	V	A	0.34492931692767737	1.2	'hydrophobic to hydrophobic' 'buried'
1BPI	301	35	A	Y	A	0.08383059360645206	4.7	'large to small' 'polar to hydrophobic' 'non-charged polar to hydrophobic' 'buried'
1BPI	294	35	A	Y	D	0.08383059360645206	3.8	'non-charged polar to negative' 'buried'
1BPI	300	35	A	Y	F	0.08383059360645206	0.6	'polar to hydrophobic' 'non-charged polar to hydrophobic' 'buried'
1BPI	277	35	A	Y	G	0.08383059360645206	5.0	'large to small' 'polar to hydrophobic' 'non-charged polar to hydrophobic' 'buried'
1BPI	305	35	A	Y	L	0.08383059360645206	3.7	'polar to hydrophobic' 'non-charged polar to hydrophobic' 'buried'
1BPI	310	35	A	Y	N	0.08383059360645206	3.7	'non-charged polar to non-charged polar' 'buried'
1BPI	306	36	A	G	A	0.0	2.1	'hydrophobic to hydrophobic' 'buried'
1BPI	317	36	A	G	D	0.0	2.8	'hydrophobic to polar' 'hydrophobic to negative' 'buried'
1BPI	315	36	A	G	S	0.0	0.7	'hydrophobic to polar' 'hydrophobic to non-charged polar' 'buried'
1BPI	292	37	A	G	A	0.4040843204223175	2.2	'hydrophobic to hydrophobic' 'buried'
1BPI	262	37	A	G	D	0.4040843204223175	1.7	'hydrophobic to polar' 'hydrophobic to negative' 'buried'
1BPI	311	39	A	R	A	1.164400477122027	0.0	'large to small' 'polar to hydrophobic' 'positive to hydrophobic' 'surface'
1BPI	296	3	A	D	A	0.7748055354512496	-0.2	'polar to hydrophobic' 'negative to hydrophobic' 'surface'
1BPI	318	41	A	K	A	0.6196709274198615	0.4	'large to small' 'polar to hydrophobic' 'positive to hydrophobic' 'surface'
1BPI	263	42	A	R	A	1.0224184140245298	0.5	'large to small' 'polar to hydrophobic' 'positive to hydrophobic' 'surface'
1BPI	283	43	A	N	G	0.0030569222820008963	5.7	'polar to hydrophobic' 'non-charged polar to hydrophobic' 'buried'
1BPI	268	44	A	N	A	0.1195630159473326	3.3	'polar to hydrophobic' 'non-charged polar to hydrophobic' 'buried'
1BPI	298	44	A	N	G	0.1195630159473326	4.7	'polar to hydrophobic' 'non-charged polar to hydrophobic' 'buried'
1BPI	289	45	A	F	A	0.11069989607254956	6.8	'large to small' 'hydrophobic to hydrophobic' 'buried'
1BPI	273	46	A	K	A	1.0587567625050855	-0.1	'large to small' 'polar to hydrophobic' 'positive to hydrophobic' 'surface'
1BPI	278	47	A	S	A	0.2573582051796629	1.6	'polar to hydrophobic' 'non-charged polar to hydrophobic' 'buried'
1BPI	285	49	A	E	A	0.6889211968799112	0.2	'large to small' 'polar to hydrophobic' 'negative to hydrophobic' 'surface'
1BPI	302	4	A	F	A	0.11654263018884106	3.0	'large to small' 'hydrophobic to hydrophobic' 'buried'
1BPI	291	50	A	D	A	0.32806744972513013	0.4	'polar to hydrophobic' 'negative to hydrophobic' 'buried'
1BPI	297	52	A	M	A	0.6431384780467239	1.7	'hydrophobic to hydrophobic' 'surface'
1BPI	303	53	A	R	A	1.0389169287966118	0.1	'large to small' 'polar to hydrophobic' 'positive to hydrophobic' 'surface'
1BPI	308	54	A	T	A	0.3130314873076402	0.1	'polar to hydrophobic' 'non-charged polar to hydrophobic' 'buried'
1BPI	313	56	A	G	A	0.15976590096528626	0.2	'hydrophobic to hydrophobic' 'buried'
1BPI	320	57	A	G	A	0.44439525187442075	0.2	'hydrophobic to hydrophobic' 'buried'
1BPI	307	6	A	L	A	0.5362060719122747	0.6	'hydrophobic to hydrophobic' 'surface'
1BPI	312	7	A	E	A	0.29859799646893614	1.5	'large to small' 'polar to hydrophobic' 'negative to hydrophobic' 'buried'
1BPI	319	8	A	P	A	0.7757609485383914	0.3	'involves proline' 'surface'
1BPI	264	9	A	P	A	0.2749322420083583	0.8	'involves proline' 'buried'
1BVC	382	106	A	F	A	0.19054458793380416	0.2	'large to small' 'hydrophobic to hydrophobic' 'buried'
1BVC	369	109	A	E	A	0.6175828398404444	-0.36	'large to small' 'polar to hydrophobic' 'negative to hydrophobic' 'surface'
1BVC	379	109	A	E	G	0.6175828398404444	0.96	'large to small' 'polar to hydrophobic' 'negative to hydrophobic' 'surface'
1BVC	342	111	A	I	A	0.01088133832108709	1.84	'hydrophobic to hydrophobic' 'buried'
1BVC	330	111	A	I	L	0.01088133832108709	0.64	'hydrophobic to hydrophobic' 'buried'
1BVC	337	111	A	I	M	0.01088133832108709	1.14	'hydrophobic to hydrophobic' 'buried'
1BVC	325	113	A	H	Q	0.41604563469832934	0.36	'non-charged polar to non-charged polar' 'buried'
1BVC	349	114	A	V	A	0.04773336899919957	1.45	'hydrophobic to hydrophobic' 'buried'
1BVC	358	115	A	L	A	0.0	1.0	'hydrophobic to hydrophobic' 'buried'
1BVC	368	116	A	H	A	0.4266802013833621	-0.16	'large to small' 'polar to hydrophobic' 'non-charged polar to hydrophobic' 'buried'
1BVC	394	117	A	S	A	0.5330938659623599	0.26	'polar to hydrophobic' 'non-charged polar to hydrophobic' 'surface'
1BVC	332	119	A	H	F	0.1723054251549321	0.71	'polar to hydrophobic' 'non-charged polar to hydrophobic' 'buried'
1BVC	327	11	A	L	A	0.15789611933718498	0.5	'hydrophobic to hydrophobic' 'buried'
1BVC	365	123	A	F	A	0.012983362315313001	0.3	'large to small' 'hydrophobic to hydrophobic' 'buried'
1BVC	328	123	A	F	K	0.012983362315313001	2.1	'hydrophobic to polar' 'hydrophobic to positive' 'buried'
1BVC	351	123	A	F	T	0.012983362315313001	3.5	'large to small' 'hydrophobic to polar' 'hydrophobic to non-charged polar' 'buried'
1BVC	324	125	A	A	L	0.8184648434712726	-0.4	'hydrophobic to hydrophobic' 'surface'
1BVC	347	129	A	G	A	0.32519728805971215	-1.05	'hydrophobic to hydrophobic' 'buried'
1BVC	335	130	A	A	K	0.00582513886957033	3.7	'small to large' 'hydrophobic to polar' 'hydrophobic to positive' 'buried'
1BVC	340	130	A	A	L	0.00582513886957033	2.3	'hydrophobic to hydrophobic' 'buried'
1BVC	395	131	A	M	A	0.002999535462334882	2.2	'hydrophobic to hydrophobic' 'buried'
1BVC	372	135	A	L	A	0.005481630119561124	0.8	'hydrophobic to hydrophobic' 'buried'
1BVC	356	135	A	L	I	0.005481630119561124	1.54	'hydrophobic to hydrophobic' 'buried'
1BVC	363	135	A	L	M	0.005481630119561124	0.79	'hydrophobic to hydrophobic' 'buried'
1BVC	370	135	A	L	V	0.005481630119561124	2.25	'hydrophobic to hydrophobic' 'buried'
1BVC	344	137	A	L	A	0.22153748068432697	0.1	'hydrophobic to hydrophobic' 'buried'
1BVC	375	13	A	V	A	0.03818669519935962	0.1	'hydrophobic to hydrophobic' 'buried'
1BVC	389	140	A	K	A	0.8635220608389956	-0.6	'large to small' 'polar to hydrophobic' 'positive to hydrophobic' 'surface'
1BVC	367	142	A	I	A	0.005440669160543545	1.1	'hydrophobic to hydrophobic' 'buried'
1BVC	346	142	A	I	L	0.005440669160543545	-0.63	'hydrophobic to hydrophobic' 'buried'
1BVC	353	142	A	I	M	0.005440669160543545	-0.93	'hydrophobic to hydrophobic' 'buried'
1BVC	360	142	A	I	V	0.005440669160543545	0.12	'hydrophobic to hydrophobic' 'buried'
1BVC	331	144	A	A	L	0.5013776177313948	-0.1	'hydrophobic to hydrophobic' 'surface'
1BVC	364	149	A	L	A	0.3652437229405254	1.6	'hydrophobic to hydrophobic' 'buried'
1BVC	387	14	A	W	F	0.009275442067152763	1.1	'hydrophobic to hydrophobic' 'buried'
1BVC	391	15	A	A	L	0.6104355296187476	-0.2	'hydrophobic to hydrophobic' 'surface'
1BVC	329	18	A	E	A	0.49548458296295794	0.7	'large to small' 'polar to hydrophobic' 'negative to hydrophobic' 'buried'
1BVC	339	23	A	G	A	0.10916312835011029	1.12	'hydrophobic to hydrophobic' 'buried'
1BVC	352	24	A	H	V	0.015497532483031783	0.54	'large to small' 'polar to hydrophobic' 'non-charged polar to hydrophobic' 'buried'
1BVC	323	28	A	I	A	0.006807076222499008	2.06	'hydrophobic to hydrophobic' 'buried'
1BVC	371	28	A	I	L	0.006807076222499008	0.55	'hydrophobic to hydrophobic' 'buried'
1BVC	381	28	A	I	M	0.006807076222499008	0.56	'hydrophobic to hydrophobic' 'buried'
1BVC	390	28	A	I	V	0.006807076222499008	-0.04	'hydrophobic to hydrophobic' 'buried'
1BVC	326	29	A	L	A	0.006858324398403801	0.39	'hydrophobic to hydrophobic' 'buried'
1BVC	374	29	A	L	I	0.006858324398403801	1.12	'hydrophobic to hydrophobic' 'buried'
1BVC	384	29	A	L	M	0.006858324398403801	-0.12	'hydrophobic to hydrophobic' 'buried'
1BVC	393	29	A	L	V	0.006858324398403801	1.72	'hydrophobic to hydrophobic' 'buried'
1BVC	376	30	A	I	A	0.06532546855743979	1.9	'hydrophobic to hydrophobic' 'buried'
1BVC	386	32	A	L	A	0.03426647499620932	2.04	'hydrophobic to hydrophobic' 'buried'
1BVC	345	36	A	H	Q	0.27254175099439615	1.17	'non-charged polar to non-charged polar' 'buried'
1BVC	378	44	A	D	A	0.6606083029321561	0.15	'polar to hydrophobic' 'negative to hydrophobic' 'surface'
1BVC	359	48	A	H	Q	0.7005940528603458	0.51	'non-charged polar to non-charged polar' 'surface'
1BVC	380	49	A	L	I	0.1440976805589571	0.8	'hydrophobic to hydrophobic' 'buried'
1BVC	336	4	A	E	A	0.6230771100296756	0.7	'large to small' 'polar to hydrophobic' 'negative to hydrophobic' 'surface'
1BVC	357	51	A	T	A	0.45758018882248935	1.41	'polar to hydrophobic' 'non-charged polar to hydrophobic' 'buried'
1BVC	388	56	A	K	A	0.6058638041972426	0.25	'large to small' 'polar to hydrophobic' 'positive to hydrophobic' 'surface'
1BVC	396	60	A	D	A	0.296022579769569	0.1	'polar to hydrophobic' 'negative to hydrophobic' 'buried'
1BVC	366	64	A	H	Q	0.19552954611102064	0.35	'non-charged polar to non-charged polar' 'buried'
1BVC	354	66	A	V	A	0.31514242465385023	-0.75	'hydrophobic to hydrophobic' 'buried'
1BVC	385	67	A	T	A	0.4869131541454423	0.26	'polar to hydrophobic' 'non-charged polar to hydrophobic' 'buried'
1BVC	350	68	A	V	T	0.14320010699759866	0.6	'hydrophobic to polar' 'hydrophobic to non-charged polar' 'buried'
1BVC	348	69	A	L	A	0.033925372181762475	1.18	'hydrophobic to hydrophobic' 'buried'
1BVC	333	69	A	L	I	0.033925372181762475	0.02	'hydrophobic to hydrophobic' 'buried'
1BVC	338	69	A	L	M	0.033925372181762475	0.0	'hydrophobic to hydrophobic' 'buried'
1BVC	343	69	A	L	V	0.033925372181762475	0.1	'hydrophobic to hydrophobic' 'buried'
1BVC	341	77	A	K	A	0.679195777210599	0.05	'large to small' 'polar to hydrophobic' 'positive to hydrophobic' 'surface'
1BVC	377	7	A	W	F	0.06244232661738049	0.9	'hydrophobic to hydrophobic' 'buried'
1BVC	373	82	A	H	Q	0.02655459142266162	-0.15	'non-charged polar to non-charged polar' 'buried'
1BVC	361	88	A	P	A	0.5466200577846743	-0.59	'involves proline' 'surface'
1BVC	355	8	A	Q	A	0.5754505491085209	-1.07	'large to small' 'polar to hydrophobic' 'non-charged polar to hydrophobic' 'surface'
1BVC	362	8	A	Q	G	0.5754505491085209	0.63	'large to small' 'polar to hydrophobic' 'non-charged polar to hydrophobic' 'surface'
1BVC	383	93	A	H	G	0.21652612739071633	-0.05	'large to small' 'polar to hydrophobic' 'non-charged polar to hydrophobic' 'buried'
1BVC	392	97	A	H	Q	0.3782152046860049	-0.02	'non-charged polar to non-charged polar' 'buried'
1BVC	334	9	A	L	A	0.4150263923115592	0.41	'hydrophobic to hydrophobic' 'buried'
1C2R	397	12	A	K	D	0.5120659432311294	1.1	'positive to negative' 'surface'
1C2R	398	14	A	K	E	0.5941441447542362	0.9	'positive to negative' 'surface'
1C2R	399	32	A	K	E	0.8978454184873091	-0.4	'positive to negative' 'surface'
1C2R	403	34	A	G	S	0.12824306646340727	2.2	'hydrophobic to polar' 'hydrophobic to non-charged polar' 'buried'
1C2R	401	35	A	P	A	0.13396617206817282	2.0	'involves proline' 'buried'
1C2R	400	75	A	Y	C	0.08748216501464796	0.0	'large to small' 'involves cysteine' 'buried'
1C2R	402	75	A	Y	F	0.08748216501464796	-0.71	'polar to hydrophobic' 'non-charged polar to hydrophobic' 'buried'
1C9O	426	11	A	N	S	0.40363449263948614	0.0	'non-charged polar to non-charged polar' 'buried'
1C9O	408	12	A	E	K	0.9622385742839891	0.430210325047801	'negative to positive' 'surface'
1C9O	404	15	A	Y	F	0.24188430604588362	0.0956022944550669	'polar to hydrophobic' 'non-charged polar to hydrophobic' 'buried'
1C9O	407	21	A	E	A	1.0054909325221015	0.286806883365201	'large to small' 'polar to hydrophobic' 'negative to hydrophobic' 'surface'
1C9O	420	21	A	E	K	1.0054909325221015	0.262906309751434	'negative to positive' 'surface'
1C9O	410	23	A	G	Q	0.46340500572035453	0.0	'small to large' 'hydrophobic to polar' 'hydrophobic to non-charged polar' 'buried'
1C9O	411	24	A	S	D	0.7611562161560899	-0.0956022944550669	'non-charged polar to negative' 'surface'
1C9O	414	29	A	H	E	0.2605089855515874	0.764818355640535	'non-charged polar to negative' 'buried'
1C9O	406	2	A	Q	L	0.40914034864661974	-0.406309751434034	'polar to hydrophobic' 'non-charged polar to hydrophobic' 'buried'
1C9O	413	31	A	T	S	0.5540362753509791	-0.0478011472275335	'non-charged polar to non-charged polar' 'surface'
1C9O	427	36	A	E	K	1.1227955472511888	0.191204588910134	'negative to positive' 'surface'
1C9O	418	38	A	F	W	0.7391841410367743	-0.167304015296367	'hydrophobic to hydrophobic' 'surface'
1C9O	423	3	A	R	A	1.0109988201525921	1.88814531548757	'large to small' 'polar to hydrophobic' 'positive to hydrophobic' 'surface'
1C9O	409	3	A	R	E	1.0109988201525921	0.836520076481836	'positive to negative' 'surface'
1C9O	419	3	A	R	K	1.0109988201525921	0.191204588910134	'charge to charge' 'surface'
1C9O	416	3	A	R	L	1.0109988201525921	-0.334608030592734	'polar to hydrophobic' 'positive to hydrophobic' 'surface'
1C9O	415	46	A	E	A	0.37568889332030797	-0.0956022944550669	'large to small' 'polar to hydrophobic' 'negative to hydrophobic' 'buried'
1C9O	417	46	A	E	K	0.37568889332030797	0.645315487571702	'negative to positive' 'buried'
1C9O	405	50	A	E	K	0.3420454907106377	0.501912045889101	'negative to positive' 'buried'
1C9O	422	50	A	E	W	0.3420454907106377	-0.0717017208413002	'polar to hydrophobic' 'negative to hydrophobic' 'buried'
1C9O	421	53	A	Q	E	0.8663642957022091	-0.0239005736137667	'non-charged polar to negative' 'surface'
1C9O	424	55	A	N	K	0.8274553451176346	-0.0956022944550669	'non-charged polar to positive' 'surface'
1C9O	412	56	A	R	E	1.2585778828865744	-0.764818355640535	'positive to negative' 'surface'
1C9O	425	64	A	V	T	0.3501176983220823	0.310707456978968	'hydrophobic to polar' 'hydrophobic to non-charged polar' 'buried'
1C9O	428	66	A	L	E	0.5916752405750014	0.836520076481836	'hydrophobic to polar' 'hydrophobic to negative' 'surface'
1CAH	432	107	A	H	A	0.0	8.3	'large to small' 'polar to hydrophobic' 'non-charged polar to hydrophobic' 'buried'
1CAH	433	107	A	H	F	0.0	8.6	'polar to hydrophobic' 'non-charged polar to hydrophobic' 'buried'
1CAH	434	107	A	H	N	0.0	5.4	'non-charged polar to non-charged polar' 'buried'
1CAH	430	107	A	H	Y	0.0	9.2	'non-charged polar to non-charged polar' 'buried'
1CAH	435	117	A	E	A	0.0	4.7	'large to small' 'polar to hydrophobic' 'negative to hydrophobic' 'buried'
1CAH	429	16	A	W	F	0.01705563899316774	5.4	'hydrophobic to hydrophobic' 'buried'
1CAH	431	206	A	C	S	0.0169790298480183	-0.1	'involves cysteine' 'buried'
1CAH	436	5	A	W	F	0.13401887888830744	1.2	'hydrophobic to hydrophobic' 'buried'
1CDC	438	16	A	L	V	0.514709125197431	2.2	'hydrophobic to hydrophobic' 'surface'
1CDC	439	18	A	I	V	0.280846569406403	1.17	'hydrophobic to hydrophobic' 'buried'
1CDC	440	30	A	V	A	0.1702563153299403	4.88	'hydrophobic to hydrophobic' 'buried'
1CDC	441	40	A	A	G	0.4112416846602824	1.71	'hydrophobic to hydrophobic' 'buried'
1CDC	442	50	A	L	V	0.48220513923260844	-0.37	'hydrophobic to hydrophobic' 'buried'
1CDC	443	57	A	I	V	0.5091383620594855	0.43	'hydrophobic to hydrophobic' 'surface'
1CDC	444	78	A	V	A	0.4041863195899941	3.01	'hydrophobic to hydrophobic' 'buried'
1CDC	445	89	A	L	V	0.4975648080823606	0.14	'hydrophobic to hydrophobic' 'buried'
1CDC	437	95	A	L	V	0.2885218570965113	0.75	'hydrophobic to hydrophobic' 'buried'
1CHK	461	101	A	W	F	0.0	3.91	'hydrophobic to hydrophobic' 'buried'
1CHK	462	227	A	W	F	0.023749759404284584	2.97	'hydrophobic to hydrophobic' 'buried'
1CHK	460	28	A	W	F	0.094931745349388	3.56	'hydrophobic to hydrophobic' 'buried'
1CLW	465	177	A	G	R	0.3386879833846743	2.1	'small to large' 'hydrophobic to polar' 'hydrophobic to positive' 'buried'
1CLW	466	235	A	T	I	0.12413334855480784	1.6	'polar to hydrophobic' 'non-charged polar to hydrophobic' 'buried'
1CLW	467	244	A	G	R	0.5690474757857967	4.0	'small to large' 'hydrophobic to polar' 'hydrophobic to positive' 'surface'
1CLW	469	285	A	R	K	0.5054757929912371	10.3	'charge to charge' 'surface'
1CLW	468	309	A	E	V	0.16412155445218238	2.3	'large to small' 'polar to hydrophobic' 'negative to hydrophobic' 'buried'
1CLW	463	323	A	G	D	0.1018396440967585	0.4	'hydrophobic to polar' 'hydrophobic to negative' 'buried'
1CLW	464	382	A	R	S	0.3199060464640649	17.4	'large to small' 'positive to non-charged polar' 'buried'
1CSP	516	10	A	N	D	0.34843188851881285	-0.262906309751434	'non-charged polar to negative' 'buried'
1CSP	470	10	A	N	K	0.34843188851881285	1.5057361376673	'non-charged polar to positive' 'buried'
1CSP	475	12	A	E	K	1.1319847089716444	0.717017208413002	'negative to positive' 'surface'
1CSP	480	13	A	K	E	0.8302435559667132	0.310707456978968	'positive to negative' 'surface'
1CSP	485	13	A	K	Q	0.8302435559667132	0.167304015296367	'positive to non-charged polar' 'surface'
1CSP	509	15	A	F	A	0.16789101916347843	2.27055449331	'large to small' 'hydrophobic to hydrophobic' 'buried'
1CSP	505	17	A	F	A	0.281335909886777	1.52963671128	'large to small' 'hydrophobic to hydrophobic' 'buried'
1CSP	491	19	A	E	K	0.45581269538574093	0.501912045889101	'negative to positive' 'buried'
1CSP	495	19	A	E	Q	0.45581269538574093	0.1434034416826	'negative to non-charged polar' 'buried'
1CSP	503	1	A	M	R	0.7072593899029611	-1.74474187380497	'hydrophobic to polar' 'hydrophobic to positive' 'surface'
1CSP	512	20	A	V	K	0.1189403961512857	1.95984703632887	'small to large' 'hydrophobic to polar' 'hydrophobic to positive' 'buried'
1CSP	498	20	A	V	Q	0.1189403961512857	1.81644359464627	'small to large' 'hydrophobic to polar' 'hydrophobic to non-charged polar' 'buried'
1CSP	473	21	A	E	K	1.0441235833777216	0.0717017208413002	'negative to positive' 'surface'
1CSP	478	21	A	E	Q	1.0441235833777216	0.239005736137667	'negative to non-charged polar' 'surface'
1CSP	488	24	A	D	K	0.8080164891335803	0.597514340344168	'negative to positive' 'surface'
1CSP	493	24	A	D	N	0.8080164891335803	0.788718929254302	'negative to non-charged polar' 'surface'
1CSP	499	25	A	D	K	0.31596413079144214	1.45793499043977	'negative to positive' 'buried'
1CSP	504	25	A	D	Q	0.31596413079144214	0.788718929254302	'negative to non-charged polar' 'buried'
1CSP	500	27	A	F	A	0.353405527489515	0.764818355641	'large to small' 'hydrophobic to hydrophobic' 'buried'
1CSP	515	38	A	F	A	0.8685780884243643	-0.143403441683	'large to small' 'hydrophobic to hydrophobic' 'surface'
1CSP	514	39	A	K	E	0.47348097615552753	0.310707456978968	'positive to negative' 'buried'
1CSP	519	39	A	K	Q	0.47348097615552753	0.0717017208413002	'positive to non-charged polar' 'buried'
1CSP	508	3	A	E	K	0.854040572775646	-2.74856596558317	'negative to positive' 'surface'
1CSP	477	3	A	E	L	0.854040572775646	-1.60133843212237	'polar to hydrophobic' 'negative to hydrophobic' 'surface'
1CSP	501	3	A	E	Q	0.854040572775646	-1.38623326959847	'negative to non-charged polar' 'surface'
1CSP	472	3	A	E	R	0.854040572775646	-0.884321223709369	'negative to positive' 'surface'
1CSP	474	42	A	E	K	0.7891989142897893	0.0	'negative to positive' 'surface'
1CSP	479	42	A	E	Q	0.7891989142897893	0.119502868068834	'negative to non-charged polar' 'surface'
1CSP	483	43	A	E	K	0.8812296322976739	-0.215105162523901	'negative to positive' 'surface'
1CSP	489	43	A	E	Q	0.8812296322976739	-0.0239005736137667	'negative to non-charged polar' 'surface'
1CSP	484	43	A	E	S	0.8812296322976739	-0.286806883365201	'large to small' 'negative to non-charged polar' 'surface'
1CSP	482	46	A	A	E	0.20054107357125292	0.597514340344168	'small to large' 'hydrophobic to polar' 'hydrophobic to negative' 'buried'
1CSP	490	46	A	A	K	0.20054107357125292	-1.41013384321224	'small to large' 'hydrophobic to polar' 'hydrophobic to positive' 'buried'
1CSP	496	48	A	S	E	0.05513910473318844	0.0	'small to large' 'non-charged polar to negative' 'buried'
1CSP	494	48	A	S	K	0.05513910473318844	-0.717017208413002	'small to large' 'non-charged polar to positive' 'buried'
1CSP	497	48	A	S	R	0.05513910473318844	-1.5774378585086	'small to large' 'non-charged polar to positive' 'buried'
1CSP	502	50	A	E	K	0.3740879413236237	0.645315487571702	'negative to positive' 'buried'
1CSP	507	50	A	E	Q	0.3740879413236237	1.26673040152964	'negative to non-charged polar' 'buried'
1CSP	511	53	A	E	K	0.6357419584669165	0.286806883365201	'negative to positive' 'surface'
1CSP	517	53	A	E	Q	0.6357419584669165	-0.167304015296367	'negative to non-charged polar' 'surface'
1CSP	476	55	A	N	D	0.9333678972110633	-0.478011472275335	'non-charged polar to negative' 'surface'
1CSP	471	55	A	N	K	0.9333678972110633	0.215105162523901	'non-charged polar to positive' 'surface'
1CSP	481	56	A	R	Q	1.319352675616557	-0.310707456978968	'positive to non-charged polar' 'surface'
1CSP	506	5	A	K	E	0.6311200796539114	3.48948374760994	'positive to negative' 'surface'
1CSP	510	5	A	K	Q	0.6311200796539114	2.19885277246654	'positive to non-charged polar' 'surface'
1CSP	486	65	A	K	E	0.6586680069975059	1.91204588910134	'positive to negative' 'surface'
1CSP	513	65	A	K	I	0.6586680069975059	-1.52963671128107	'polar to hydrophobic' 'positive to hydrophobic' 'surface'
1CSP	492	65	A	K	Q	0.6586680069975059	0.956022944550669	'positive to non-charged polar' 'surface'
1CSP	518	66	A	E	K	0.4810896477176962	-2.17495219885277	'negative to positive' 'buried'
1CSP	487	66	A	E	L	0.4810896477176962	-1.33843212237094	'polar to hydrophobic' 'negative to hydrophobic' 'buried'
1CYC	522	73	A	K	F	1.0414924058323636	1.15	'polar to hydrophobic' 'positive to hydrophobic' 'surface'
1CYC	520	73	A	K	M	1.0414924058323636	1.0	'polar to hydrophobic' 'positive to hydrophobic' 'surface'
1CYC	523	73	A	K	W	1.0414924058323636	1.43	'polar to hydrophobic' 'positive to hydrophobic' 'surface'
1CYC	521	73	A	K	Y	1.0414924058323636	1.05	'positive to non-charged polar' 'surface'
1CYO	533	35	A	F	H	0.09888953953874442	2.82026768642	'hydrophobic to polar' 'hydrophobic to non-charged polar' 'buried'
1CYO	531	35	A	F	L	0.09888953953874442	1.86424474187	'hydrophobic to hydrophobic' 'buried'
1CYO	529	35	A	F	Y	0.09888953953874442	-1.02772466539	'hydrophobic to polar' 'hydrophobic to non-charged polar' 'buried'
1CYO	527	45	A	V	E	0.48856207812000296	2.67686424474187	'small to large' 'hydrophobic to polar' 'hydrophobic to negative' 'buried'
1CYO	525	45	A	V	G	0.48856207812000296	1.91204588910134	'hydrophobic to hydrophobic' 'buried'
1CYO	524	45	A	V	H	0.48856207812000296	1.6491395793499	'small to large' 'hydrophobic to polar' 'hydrophobic to non-charged polar' 'buried'
1CYO	536	45	A	V	T	0.48856207812000296	0.956022944550669	'hydrophobic to polar' 'hydrophobic to non-charged polar' 'buried'
1CYO	526	45	A	V	Y	0.48856207812000296	1.52963671128107	'small to large' 'hydrophobic to polar' 'hydrophobic to non-charged polar' 'buried'
1CYO	530	61	A	V	E	0.7006929597719286	1.05162523900574	'small to large' 'hydrophobic to polar' 'hydrophobic to negative' 'surface'
1CYO	534	61	A	V	H	0.7006929597719286	1.60133843212237	'small to large' 'hydrophobic to polar' 'hydrophobic to non-charged polar' 'surface'
1CYO	535	61	A	V	K	0.7006929597719286	2.39005736137667	'small to large' 'hydrophobic to polar' 'hydrophobic to positive' 'surface'
1CYO	532	61	A	V	Y	0.7006929597719286	1.33843212237094	'small to large' 'hydrophobic to polar' 'hydrophobic to non-charged polar' 'surface'
1CYO	528	71	A	S	L	0.14244680162070314	-0.8	'polar to hydrophobic' 'non-charged polar to hydrophobic' 'buried'
1DIL	538	53	A	A	L	0.0	-0.81	'hydrophobic to hydrophobic' 'buried'
1DIL	537	69	A	A	V	0.0	-0.62	'hydrophobic to hydrophobic' 'buried'
1DPM	539	257	A	H	L	0.061300620420189966	2.5	'polar to hydrophobic' 'non-charged polar to hydrophobic' 'buried'
1DYJ	1544	113	A	T	V	0.0038462513987428133	1.2	'polar to hydrophobic' 'non-charged polar to hydrophobic' 'buried'
1DYJ	1531	121	A	G	A	0.4310528355411785	-0.5	'hydrophobic to hydrophobic' 'buried'
1DYJ	1540	121	A	G	C	0.4310528355411785	-0.09	'involves cysteine' 'buried'
1DYJ	1550	121	A	G	D	0.4310528355411785	-0.19	'hydrophobic to polar' 'hydrophobic to negative' 'buried'
1DYJ	1559	121	A	G	H	0.4310528355411785	0.11	'small to large' 'hydrophobic to polar' 'hydrophobic to non-charged polar' 'buried'
1DYJ	1513	121	A	G	L	0.4310528355411785	0.38	'hydrophobic to hydrophobic' 'buried'
1DYJ	1522	121	A	G	S	0.4310528355411785	-0.01	'hydrophobic to polar' 'hydrophobic to non-charged polar' 'buried'
1DYJ	1600	121	A	G	V	0.4310528355411785	1.22	'hydrophobic to hydrophobic' 'buried'
1DYJ	1568	121	A	G	Y	0.4310528355411785	0.2	'small to large' 'hydrophobic to polar' 'hydrophobic to non-charged polar' 'buried'
1DYJ	1595	122	A	D	A	0.6783813929908129	1.6	'polar to hydrophobic' 'negative to hydrophobic' 'surface'
1DYJ	1578	139	A	E	K	0.4462836557308238	1.0	'negative to positive' 'buried'
1DYJ	1586	139	A	E	Q	0.4462836557308238	0.42	'negative to non-charged polar' 'buried'
1DYJ	1593	148	A	S	A	0.5421923288153424	0.47	'polar to hydrophobic' 'non-charged polar to hydrophobic' 'surface'
1DYJ	1602	148	A	S	E	0.5421923288153424	0.52	'small to large' 'non-charged polar to negative' 'surface'
1DYJ	1516	148	A	S	K	0.5421923288153424	0.26	'small to large' 'non-charged polar to positive' 'surface'
1DYJ	1525	148	A	S	N	0.5421923288153424	0.89	'non-charged polar to non-charged polar' 'surface'
1DYJ	1534	148	A	S	P	0.5421923288153424	0.26	'involves proline' 'surface'
1DYJ	1543	148	A	S	R	0.5421923288153424	0.75	'small to large' 'non-charged polar to positive' 'surface'
1DYJ	1554	148	A	S	T	0.5421923288153424	0.51	'non-charged polar to non-charged polar' 'surface'
1DYJ	1563	148	A	S	V	0.5421923288153424	0.33	'polar to hydrophobic' 'non-charged polar to hydrophobic' 'surface'
1DYJ	1604	155	A	I	A	0.148301913027548	4.0	'hydrophobic to hydrophobic' 'buried'
1DYJ	1573	155	A	I	D	0.148301913027548	4.1	'hydrophobic to polar' 'hydrophobic to negative' 'buried'
1DYJ	1581	155	A	I	E	0.148301913027548	3.26	'hydrophobic to polar' 'hydrophobic to negative' 'buried'
1DYJ	1589	155	A	I	K	0.148301913027548	3.35	'hydrophobic to polar' 'hydrophobic to positive' 'buried'
1DYJ	1518	155	A	I	L	0.148301913027548	2.8	'hydrophobic to hydrophobic' 'buried'
1DYJ	1597	155	A	I	Q	0.148301913027548	3.86	'hydrophobic to polar' 'hydrophobic to non-charged polar' 'buried'
1DYJ	1606	155	A	I	R	0.148301913027548	3.28	'hydrophobic to polar' 'hydrophobic to positive' 'buried'
1DYJ	1520	155	A	I	S	0.148301913027548	3.93	'hydrophobic to polar' 'hydrophobic to non-charged polar' 'buried'
1DYJ	1529	155	A	I	T	0.148301913027548	3.3	'hydrophobic to polar' 'hydrophobic to non-charged polar' 'buried'
1DYJ	1527	155	A	I	V	0.148301913027548	0.0	'hydrophobic to hydrophobic' 'buried'
1DYJ	1538	155	A	I	W	0.148301913027548	4.31	'hydrophobic to hydrophobic' 'buried'
1DYJ	1548	155	A	I	Y	0.148301913027548	3.64	'hydrophobic to polar' 'hydrophobic to non-charged polar' 'buried'
1DYJ	1514	15	A	G	A	0.2768389813856008	-0.7	'hydrophobic to hydrophobic' 'buried'
1DYJ	1523	21	A	P	L	0.6294490486511883	0.1	'involves proline' 'surface'
1DYJ	1532	22	A	W	L	0.19050422747244564	-0.1	'hydrophobic to hydrophobic' 'buried'
1DYJ	1541	24	A	L	V	0.026292304529621283	1.9	'hydrophobic to hydrophobic' 'buried'
1DYJ	1517	27	A	D	N	0.051961898142851584	-1.4	'negative to non-charged polar' 'buried'
1DYJ	1570	28	A	L	R	0.6648425412143079	-1.7	'hydrophobic to polar' 'hydrophobic to positive' 'surface'
1DYJ	1601	30	A	W	A	0.040405021572921536	2.33	'large to small' 'hydrophobic to hydrophobic' 'buried'
1DYJ	1515	30	A	W	E	0.040405021572921536	2.89	'hydrophobic to polar' 'hydrophobic to negative' 'buried'
1DYJ	1524	30	A	W	H	0.040405021572921536	2.78	'hydrophobic to polar' 'hydrophobic to non-charged polar' 'buried'
1DYJ	1533	30	A	W	M	0.040405021572921536	2.03	'hydrophobic to hydrophobic' 'buried'
1DYJ	1542	30	A	W	N	0.040405021572921536	2.52	'hydrophobic to polar' 'hydrophobic to non-charged polar' 'buried'
1DYJ	1553	30	A	W	R	0.040405021572921536	2.49	'hydrophobic to polar' 'hydrophobic to positive' 'buried'
1DYJ	1562	30	A	W	S	0.040405021572921536	2.74	'large to small' 'hydrophobic to polar' 'hydrophobic to non-charged polar' 'buried'
1DYJ	1572	30	A	W	Y	0.040405021572921536	2.16	'hydrophobic to polar' 'hydrophobic to non-charged polar' 'buried'
1DYJ	1552	31	A	F	A	0.19103908265664582	1.9	'large to small' 'hydrophobic to hydrophobic' 'buried'
1DYJ	1526	31	A	F	V	0.19103908265664582	1.5	'large to small' 'hydrophobic to hydrophobic' 'buried'
1DYJ	1561	35	A	T	A	0.0	1.1	'polar to hydrophobic' 'non-charged polar to hydrophobic' 'buried'
1DYJ	1580	40	A	V	A	0.0	1.55	'hydrophobic to hydrophobic' 'buried'
1DYJ	1588	40	A	V	F	0.0	2.15	'small to large' 'hydrophobic to hydrophobic' 'buried'
1DYJ	1596	40	A	V	H	0.0	3.27	'small to large' 'hydrophobic to polar' 'hydrophobic to non-charged polar' 'buried'
1DYJ	1605	40	A	V	I	0.0	0.85	'hydrophobic to hydrophobic' 'buried'
1DYJ	1519	40	A	V	L	0.0	1.35	'hydrophobic to hydrophobic' 'buried'
1DYJ	1528	40	A	V	M	0.0	2.0	'hydrophobic to hydrophobic' 'buried'
1DYJ	1537	40	A	V	N	0.0	2.17	'hydrophobic to polar' 'hydrophobic to non-charged polar' 'buried'
1DYJ	1547	40	A	V	R	0.0	1.72	'small to large' 'hydrophobic to polar' 'hydrophobic to positive' 'buried'
1DYJ	1556	40	A	V	S	0.0	2.52	'hydrophobic to polar' 'hydrophobic to non-charged polar' 'buried'
1DYJ	1571	43	A	G	A	0.06949117668468541	0.4	'hydrophobic to hydrophobic' 'buried'
1DYJ	1579	44	A	R	A	0.3800040641523204	1.4	'large to small' 'polar to hydrophobic' 'positive to hydrophobic' 'buried'
1DYJ	1535	44	A	R	L	0.3800040641523204	-1.5	'polar to hydrophobic' 'positive to hydrophobic' 'buried'
1DYJ	1587	54	A	L	V	0.07592894703884995	-0.4	'hydrophobic to hydrophobic' 'buried'
1DYJ	1565	59	A	N	C	0.04135007024779546	0.02	'involves cysteine' 'buried'
1DYJ	1575	59	A	N	E	0.04135007024779546	2.09	'non-charged polar to negative' 'buried'
1DYJ	1583	59	A	N	G	0.04135007024779546	2.92	'polar to hydrophobic' 'non-charged polar to hydrophobic' 'buried'
1DYJ	1592	59	A	N	H	0.04135007024779546	1.75	'non-charged polar to non-charged polar' 'buried'
1DYJ	1599	59	A	N	I	0.04135007024779546	0.11	'polar to hydrophobic' 'non-charged polar to hydrophobic' 'buried'
1DYJ	1607	59	A	N	K	0.04135007024779546	2.22	'non-charged polar to positive' 'buried'
1DYJ	1521	59	A	N	L	0.04135007024779546	0.03	'polar to hydrophobic' 'non-charged polar to hydrophobic' 'buried'
1DYJ	1530	59	A	N	M	0.04135007024779546	0.27	'polar to hydrophobic' 'non-charged polar to hydrophobic' 'buried'
1DYJ	1539	59	A	N	P	0.04135007024779546	1.34	'involves proline' 'buried'
1DYJ	1549	59	A	N	Q	0.04135007024779546	0.92	'non-charged polar to non-charged polar' 'buried'
1DYJ	1558	59	A	N	S	0.04135007024779546	1.88	'non-charged polar to non-charged polar' 'buried'
1DYJ	1567	59	A	N	T	0.04135007024779546	0.32	'non-charged polar to non-charged polar' 'buried'
1DYJ	1576	59	A	N	V	0.04135007024779546	-0.22	'polar to hydrophobic' 'non-charged polar to hydrophobic' 'buried'
1DYJ	1584	59	A	N	W	0.04135007024779546	1.6	'polar to hydrophobic' 'non-charged polar to hydrophobic' 'buried'
1DYJ	1566	66	A	P	A	0.6072323847594634	-1.3	'involves proline' 'surface'
1DYJ	1555	67	A	G	A	0.3776899025120331	-0.52	'hydrophobic to hydrophobic' 'buried'
1DYJ	1564	67	A	G	C	0.3776899025120331	0.36	'involves cysteine' 'buried'
1DYJ	1574	67	A	G	D	0.3776899025120331	0.14	'hydrophobic to polar' 'hydrophobic to negative' 'buried'
1DYJ	1590	67	A	G	L	0.3776899025120331	0.44	'hydrophobic to hydrophobic' 'buried'
1DYJ	1545	67	A	G	S	0.3776899025120331	-0.07	'hydrophobic to polar' 'hydrophobic to non-charged polar' 'buried'
1DYJ	1598	67	A	G	T	0.3776899025120331	0.21	'hydrophobic to polar' 'hydrophobic to non-charged polar' 'buried'
1DYJ	1582	67	A	G	V	0.3776899025120331	0.94	'hydrophobic to hydrophobic' 'buried'
1DYJ	1591	74	A	W	F	0.18343525384106668	1.2	'hydrophobic to hydrophobic' 'buried'
1DYJ	1551	75	A	V	A	0.04255905609308638	-0.1	'hydrophobic to hydrophobic' 'buried'
1DYJ	1560	75	A	V	C	0.04255905609308638	-0.1	'involves cysteine' 'buried'
1DYJ	1577	75	A	V	H	0.04255905609308638	2.0	'small to large' 'hydrophobic to polar' 'hydrophobic to non-charged polar' 'buried'
1DYJ	1585	75	A	V	I	0.04255905609308638	1.3	'hydrophobic to hydrophobic' 'buried'
1DYJ	1594	75	A	V	R	0.04255905609308638	1.2	'small to large' 'hydrophobic to polar' 'hydrophobic to positive' 'buried'
1DYJ	1569	75	A	V	S	0.04255905609308638	-0.3	'hydrophobic to polar' 'hydrophobic to non-charged polar' 'buried'
1DYJ	1603	75	A	V	Y	0.04255905609308638	1.3	'small to large' 'hydrophobic to polar' 'hydrophobic to non-charged polar' 'buried'
1DYJ	1536	88	A	V	A	0.2773506589015036	-0.39	'hydrophobic to hydrophobic' 'buried'
1DYJ	1546	88	A	V	I	0.2773506589015036	-0.75	'hydrophobic to hydrophobic' 'buried'
1DYJ	1557	95	A	G	A	0.011116548381491094	-1.3	'hydrophobic to hydrophobic' 'buried'
1EL1	540	109	A	V	K	0.6767372631760306	0.430210325047801	'small to large' 'hydrophobic to polar' 'hydrophobic to positive' 'surface'
1EL1	541	21	A	H	G	0.45366893127178726	0.478011472275335	'large to small' 'polar to hydrophobic' 'non-charged polar to hydrophobic' 'buried'
1EL1	542	56	A	I	L	0.0	0.239005736137667	'hydrophobic to hydrophobic' 'buried'
1EL1	543	93	A	A	S	0.5095764546715505	0.262906309751434	'hydrophobic to polar' 'hydrophobic to non-charged polar' 'surface'
1FKJ	565	106	A	L	A	0.12085463600636497	2.32	'hydrophobic to hydrophobic' 'buried'
1FKJ	563	21	A	T	A	0.19299473990779692	1.6	'polar to hydrophobic' 'non-charged polar to hydrophobic' 'buried'
1FKJ	559	21	A	T	S	0.19299473990779692	1.44	'non-charged polar to non-charged polar' 'buried'
1FKJ	561	21	A	T	V	0.19299473990779692	-0.86	'polar to hydrophobic' 'non-charged polar to hydrophobic' 'buried'
1FKJ	553	23	A	V	A	0.0111450853326085	2.97	'hydrophobic to hydrophobic' 'buried'
1FKJ	555	24	A	V	A	0.0	3.19	'hydrophobic to hydrophobic' 'buried'
1FKJ	544	27	A	T	A	0.11098186703420608	1.97	'polar to hydrophobic' 'non-charged polar to hydrophobic' 'buried'
1FKJ	566	27	A	T	S	0.11098186703420608	1.49	'non-charged polar to non-charged polar' 'buried'
1FKJ	569	27	A	T	V	0.11098186703420608	-0.23	'polar to hydrophobic' 'non-charged polar to hydrophobic' 'buried'
1FKJ	546	2	A	V	A	0.14638527056256515	2.43	'hydrophobic to hydrophobic' 'buried'
1FKJ	558	36	A	F	A	0.2596654477348643	3.54	'large to small' 'hydrophobic to hydrophobic' 'buried'
1FKJ	549	4	A	V	A	0.19062117482862223	2.78	'hydrophobic to hydrophobic' 'buried'
1FKJ	560	50	A	L	A	0.04489066575882974	2.57	'hydrophobic to hydrophobic' 'buried'
1FKJ	562	55	A	V	A	0.21392716743611345	2.13	'hydrophobic to hydrophobic' 'buried'
1FKJ	564	56	A	I	A	0.2273346157746209	2.48	'hydrophobic to hydrophobic' 'buried'
1FKJ	567	56	A	I	D	0.2273346157746209	3.16	'hydrophobic to polar' 'hydrophobic to negative' 'buried'
1FKJ	571	56	A	I	T	0.2273346157746209	1.81	'hydrophobic to polar' 'hydrophobic to non-charged polar' 'buried'
1FKJ	568	57	A	R	A	0.8876659368352636	0.81	'large to small' 'polar to hydrophobic' 'positive to hydrophobic' 'surface'
1FKJ	570	59	A	W	F	0.0683136682429749	-2.72	'hydrophobic to hydrophobic' 'buried'
1FKJ	545	59	A	W	L	0.0683136682429749	-2.35	'hydrophobic to hydrophobic' 'buried'
1FKJ	552	61	A	E	A	0.3505973930563267	0.84	'large to small' 'polar to hydrophobic' 'negative to hydrophobic' 'buried'
1FKJ	550	75	A	T	A	0.15105710834600738	2.65	'polar to hydrophobic' 'non-charged polar to hydrophobic' 'buried'
1FKJ	547	75	A	T	V	0.15105710834600738	0.81	'polar to hydrophobic' 'non-charged polar to hydrophobic' 'buried'
1FKJ	551	76	A	I	A	0.0	3.81	'hydrophobic to hydrophobic' 'buried'
1FKJ	548	76	A	I	V	0.0	0.76	'hydrophobic to hydrophobic' 'buried'
1FKJ	557	7	A	I	V	0.3898842137232641	0.92	'hydrophobic to hydrophobic' 'buried'
1FKJ	554	91	A	I	A	0.06990171309125552	1.54	'hydrophobic to hydrophobic' 'buried'
1FKJ	556	91	A	I	V	0.06990171309125552	0.38	'hydrophobic to hydrophobic' 'buried'
1FLV	575	101	A	A	L	0.0	-0.08	'hydrophobic to hydrophobic' 'buried'
1FLV	574	101	A	A	V	0.0	0.32	'hydrophobic to hydrophobic' 'buried'
1FLV	578	18	A	V	I	0.004780636132715202	-1.03	'hydrophobic to hydrophobic' 'buried'
1FLV	580	18	A	V	L	0.004780636132715202	-0.6	'hydrophobic to hydrophobic' 'buried'
1FLV	579	34	A	H	A	0.22115328623984776	0.83	'large to small' 'polar to hydrophobic' 'non-charged polar to hydrophobic' 'buried'
1FLV	577	47	A	Y	F	0.1525914512089371	0.59	'polar to hydrophobic' 'non-charged polar to hydrophobic' 'buried'
1FLV	576	7	A	F	L	0.0024748717094012327	0.04	'hydrophobic to hydrophobic' 'buried'
1FLV	581	83	A	V	I	0.0	-0.13	'hydrophobic to hydrophobic' 'buried'
1FLV	582	87	A	G	A	0.0	0.13	'hydrophobic to hydrophobic' 'buried'
1FLV	573	87	A	G	L	0.0	0.64	'hydrophobic to hydrophobic' 'buried'
1FLV	572	87	A	G	V	0.0	0.13	'hydrophobic to hydrophobic' 'buried'
1FNF	583	1408	A	L	P	0.5880298806065455	0.02	'involves proline' 'surface'
1FRD	584	42	A	H	R	0.47413974185000635	-4.0	'non-charged polar to positive' 'buried'
1FTG	616	101	A	A	V	0.013263243798779028	-0.22	'hydrophobic to hydrophobic' 'buried'
1FTG	587	104	A	I	V	0.16461144096553945	0.67	'hydrophobic to hydrophobic' 'buried'
1FTG	619	107	A	E	A	0.6034663412488225	-0.23	'large to small' 'polar to hydrophobic' 'negative to hydrophobic' 'surface'
1FTG	589	110	A	S	A	0.26801818193963334	1.03	'polar to hydrophobic' 'non-charged polar to hydrophobic' 'buried'
1FTG	586	111	A	Q	G	0.5307971151921707	-0.1	'large to small' 'polar to hydrophobic' 'non-charged polar to hydrophobic' 'surface'
1FTG	591	117	A	V	A	0.07957021346425641	2.05	'hydrophobic to hydrophobic' 'buried'
1FTG	594	122	A	T	S	0.1367834437323593	0.37	'non-charged polar to non-charged polar' 'buried'
1FTG	618	126	A	D	K	0.625010833892617	-1.01	'negative to positive' 'surface'
1FTG	598	139	A	V	A	0.0	1.51	'hydrophobic to hydrophobic' 'buried'
1FTG	602	143	A	L	A	0.0	0.14	'hydrophobic to hydrophobic' 'buried'
1FTG	585	150	A	D	K	0.8561410480029642	0.28	'negative to positive' 'surface'
1FTG	606	156	A	I	V	0.00952741080277078	3.6	'hydrophobic to hydrophobic' 'buried'
1FTG	611	160	A	V	A	0.0031822245999466496	2.46	'hydrophobic to hydrophobic' 'buried'
1FTG	592	18	A	V	I	0.0382158921305405	-0.27	'hydrophobic to hydrophobic' 'buried'
1FTG	595	20	A	E	K	0.47211442575930623	-1.6	'negative to positive' 'buried'
1FTG	596	21	A	I	A	0.4367384749767028	0.02	'hydrophobic to hydrophobic' 'buried'
1FTG	600	21	A	I	G	0.4367384749767028	-0.01	'hydrophobic to hydrophobic' 'buried'
1FTG	590	22	A	I	A	0.0	0.67	'hydrophobic to hydrophobic' 'buried'
1FTG	609	22	A	I	V	0.0	1.94	'hydrophobic to hydrophobic' 'buried'
1FTG	593	31	A	V	A	0.04155022021520352	2.39	'hydrophobic to hydrophobic' 'buried'
1FTG	599	40	A	E	K	0.685575209087217	-2.21	'negative to positive' 'surface'
1FTG	597	43	A	D	A	0.25822238917463175	-0.09	'polar to hydrophobic' 'negative to hydrophobic' 'buried'
1FTG	604	50	A	L	A	0.0	-0.05	'hydrophobic to hydrophobic' 'buried'
1FTG	601	51	A	I	V	0.0	1.98	'hydrophobic to hydrophobic' 'buried'
1FTG	605	52	A	I	V	0.0	1.38	'hydrophobic to hydrophobic' 'buried'
1FTG	603	61	A	E	K	0.6236297524912982	-0.88	'negative to positive' 'surface'
1FTG	607	65	A	D	K	0.3101224958922978	0.26	'negative to positive' 'buried'
1FTG	608	68	A	G	A	0.5625515599799882	-0.45	'hydrophobic to hydrophobic' 'surface'
1FTG	588	6	A	L	A	0.0	3.53	'hydrophobic to hydrophobic' 'buried'
1FTG	610	71	A	S	A	0.4996425705528902	0.65	'polar to hydrophobic' 'non-charged polar to hydrophobic' 'buried'
1FTG	612	72	A	E	K	0.43734228053769153	-1.28	'negative to positive' 'buried'
1FTG	615	75	A	D	K	0.6490222577607889	-1.0	'negative to positive' 'surface'
1FTG	613	83	A	V	I	0.0	-0.06	'hydrophobic to hydrophobic' 'buried'
1FTG	614	84	A	A	G	0.0	2.17	'hydrophobic to hydrophobic' 'buried'
1FTG	617	97	A	N	A	0.1310238479648504	0.83	'polar to hydrophobic' 'non-charged polar to hydrophobic' 'buried'
1FTG	620	99	A	Q	A	0.0	-1.72	'large to small' 'polar to hydrophobic' 'non-charged polar to hydrophobic' 'buried'
1FXA	630	42	A	R	A	0.592967177898856	2.4	'large to small' 'polar to hydrophobic' 'positive to hydrophobic' 'surface'
1FXA	631	42	A	R	H	0.592967177898856	1.4	'positive to non-charged polar' 'surface'
1FXA	621	48	A	T	A	0.2180771068418485	-0.1	'polar to hydrophobic' 'non-charged polar to hydrophobic' 'buried'
1FXA	626	65	A	F	A	0.35680153004468557	1.0	'large to small' 'hydrophobic to hydrophobic' 'buried'
1FXA	627	65	A	F	I	0.35680153004468557	0.9	'hydrophobic to hydrophobic' 'buried'
1FXA	629	65	A	F	W	0.35680153004468557	0.6	'hydrophobic to hydrophobic' 'buried'
1FXA	628	65	A	F	Y	0.35680153004468557	0.5	'hydrophobic to polar' 'hydrophobic to non-charged polar' 'buried'
1FXA	624	94	A	E	D	0.31609414158092497	1.1	'charge to charge' 'buried'
1FXA	623	94	A	E	K	0.31609414158092497	0.4	'negative to positive' 'buried'
1FXA	625	94	A	E	Q	0.31609414158092497	-0.6	'negative to non-charged polar' 'buried'
1FXA	622	95	A	E	K	0.8886638862489193	-1.0	'negative to positive' 'surface'
1G6N	632	128	A	S	A	0.37108251430284134	0.262906309751	'polar to hydrophobic' 'non-charged polar to hydrophobic' 'buried'
1G6N	633	128	A	S	P	0.37108251430284134	-0.143403441683	'involves proline' 'buried'
1H7M	635	12	A	D	A	0.7158740030014726	-0.239005736137667	'polar to hydrophobic' 'negative to hydrophobic' 'surface'
1H7M	637	15	A	K	A	0.6338281874770014	0.908221797323136	'large to small' 'polar to hydrophobic' 'positive to hydrophobic' 'surface'
1H7M	639	21	A	R	A	1.237798393880623	-0.0717017208413002	'large to small' 'polar to hydrophobic' 'positive to hydrophobic' 'surface'
1H7M	641	22	A	K	A	0.7504652728664409	-0.430210325047801	'large to small' 'polar to hydrophobic' 'positive to hydrophobic' 'surface'
1H7M	643	28	A	K	A	0.5520976007944095	1.19502868068834	'large to small' 'polar to hydrophobic' 'positive to hydrophobic' 'surface'
1H7M	649	2	A	D	A	0.5720625671828801	0.525812619502868	'polar to hydrophobic' 'negative to hydrophobic' 'surface'
1H7M	645	33	A	K	A	0.7707558822357701	-0.119502868068834	'large to small' 'polar to hydrophobic' 'positive to hydrophobic' 'surface'
1H7M	647	39	A	R	A	0.7542586923130263	0.0717017208413002	'large to small' 'polar to hydrophobic' 'positive to hydrophobic' 'surface'
1H7M	650	42	A	R	A	0.8362167627284488	-0.334608030592734	'large to small' 'polar to hydrophobic' 'positive to hydrophobic' 'surface'
1H7M	653	44	A	D	A	0.4051527114913493	-0.0478011472275335	'polar to hydrophobic' 'negative to hydrophobic' 'buried'
1H7M	656	46	A	K	A	0.33027804656992715	1.09942638623327	'large to small' 'polar to hydrophobic' 'positive to hydrophobic' 'buried'
1H7M	659	47	A	E	A	0.6760408103611341	0.0478011472275335	'large to small' 'polar to hydrophobic' 'negative to hydrophobic' 'surface'
1H7M	636	48	A	D	A	0.38274577437401514	-0.358508604206501	'polar to hydrophobic' 'negative to hydrophobic' 'buried'
1H7M	638	50	A	E	A	0.5623906120731507	-0.573613766730401	'large to small' 'polar to hydrophobic' 'negative to hydrophobic' 'surface'
1H7M	640	54	A	R	A	1.1800766182890705	0.262906309751434	'large to small' 'polar to hydrophobic' 'positive to hydrophobic' 'surface'
1H7M	642	62	A	E	A	0.4193548872355057	1.2906309751434	'large to small' 'polar to hydrophobic' 'negative to hydrophobic' 'buried'
1H7M	644	64	A	E	A	0.8715000505586056	0.262906309751434	'large to small' 'polar to hydrophobic' 'negative to hydrophobic' 'surface'
1H7M	646	69	A	E	A	0.575316644715629	0.740917782026769	'large to small' 'polar to hydrophobic' 'negative to hydrophobic' 'surface'
1H7M	652	6	A	E	A	0.02211321996829407	0.764818355640535	'large to small' 'polar to hydrophobic' 'negative to hydrophobic' 'buried'
1H7M	648	76	A	R	A	0.5162735505457275	-0.191204588910134	'large to small' 'polar to hydrophobic' 'positive to hydrophobic' 'surface'
1H7M	651	78	A	H	A	0.44397709270979857	0.501912045889101	'large to small' 'polar to hydrophobic' 'non-charged polar to hydrophobic' 'buried'
1H7M	654	87	A	D	A	0.3933166455698912	1.3623326959847	'polar to hydrophobic' 'negative to hydrophobic' 'buried'
1H7M	655	8	A	R	A	0.6995308802032882	0.764818355640535	'large to small' 'polar to hydrophobic' 'positive to hydrophobic' 'surface'
1H7M	657	90	A	E	A	0.7454265851204072	0.406309751434034	'large to small' 'polar to hydrophobic' 'negative to hydrophobic' 'surface'
1H7M	634	92	A	R	A	0.7034746488649444	0.310707456978968	'large to small' 'polar to hydrophobic' 'positive to hydrophobic' 'surface'
1H7M	658	9	A	K	A	0.4315669769918022	0.286806883365201	'large to small' 'polar to hydrophobic' 'positive to hydrophobic' 'buried'
1HFY	664	104	A	W	F	0.09327791314144065	2.27055449330784	'hydrophobic to hydrophobic' 'buried'
1HFY	662	118	A	W	F	0.12530827205412054	-0.15774378585086	'hydrophobic to hydrophobic' 'buried'
1HFY	668	26	A	W	F	0.0	2.39961759082218	'hydrophobic to hydrophobic' 'buried'
1HFY	660	29	A	T	I	0.0	-0.07	'polar to hydrophobic' 'non-charged polar to hydrophobic' 'buried'
1HFY	669	29	A	T	V	0.0	-1.86	'polar to hydrophobic' 'non-charged polar to hydrophobic' 'buried'
1HFY	663	30	A	A	I	0.0	-0.3	'hydrophobic to hydrophobic' 'buried'
1HFY	661	30	A	A	T	0.0	0.14	'hydrophobic to polar' 'hydrophobic to non-charged polar' 'buried'
1HFY	665	33	A	T	I	0.19853554959179454	-0.32	'polar to hydrophobic' 'non-charged polar to hydrophobic' 'buried'
1HFY	667	38	A	T	A	0.0	1.6	'polar to hydrophobic' 'non-charged polar to hydrophobic' 'buried'
1HFY	666	60	A	W	F	0.03086333089485059	1.26912045889101	'hydrophobic to hydrophobic' 'buried'
1HFZ	690	103	A	Y	A	0.18519933788918427	2.39005736137667	'large to small' 'polar to hydrophobic' 'non-charged polar to hydrophobic' 'buried'
1HFZ	688	103	A	Y	P	0.18519933788918427	0.215105162523901	'involves proline' 'buried'
1HFZ	670	104	A	W	Y	0.025130163536942418	2.43785850860421	'hydrophobic to polar' 'hydrophobic to non-charged polar' 'buried'
1HFZ	685	106	A	A	S	0.14034417885723263	1.05162523900574	'hydrophobic to polar' 'hydrophobic to non-charged polar' 'buried'
1HFZ	689	107	A	H	A	0.10607069327050785	0.788718929254302	'large to small' 'polar to hydrophobic' 'non-charged polar to hydrophobic' 'buried'
1HFZ	692	107	A	H	W	0.10607069327050785	1.7208413001912	'polar to hydrophobic' 'non-charged polar to hydrophobic' 'buried'
1HFZ	687	107	A	H	Y	0.10607069327050785	0.191204588910134	'non-charged polar to non-charged polar' 'buried'
1HFZ	677	110	A	L	E	0.48111045647772915	0.191204588910134	'hydrophobic to polar' 'hydrophobic to negative' 'buried'
1HFZ	673	110	A	L	H	0.48111045647772915	-1.38623326959847	'hydrophobic to polar' 'hydrophobic to non-charged polar' 'buried'
1HFZ	675	110	A	L	R	0.48111045647772915	-0.430210325047801	'hydrophobic to polar' 'hydrophobic to positive' 'buried'
1HFZ	676	114	A	K	E	1.0281348513931379	0.645315487571702	'positive to negative' 'surface'
1HFZ	672	114	A	K	N	1.0281348513931379	-2.65296367112811	'positive to non-charged polar' 'surface'
1HFZ	674	114	A	K	Q	1.0281348513931379	0.597514340344168	'positive to non-charged polar' 'surface'
1HFZ	679	117	A	Q	A	0.6562343496496293	0.956022944550669	'large to small' 'polar to hydrophobic' 'non-charged polar to hydrophobic' 'surface'
1HFZ	683	118	A	W	H	0.0750672321853684	0.597514340344168	'hydrophobic to polar' 'hydrophobic to non-charged polar' 'buried'
1HFZ	681	118	A	W	Y	0.0750672321853684	1.17112810707457	'hydrophobic to polar' 'hydrophobic to non-charged polar' 'buried'
1HFZ	671	32	A	H	A	0.3731135107772615	2.12715105162524	'large to small' 'polar to hydrophobic' 'non-charged polar to hydrophobic' 'buried'
1HFZ	691	32	A	H	Y	0.3731135107772615	-0.0717017208413002	'non-charged polar to non-charged polar' 'buried'
1HFZ	680	42	A	V	A	0.41373299338983405	0.932122370936902	'hydrophobic to hydrophobic' 'buried'
1HFZ	682	42	A	V	G	0.41373299338983405	1.1472275334608	'hydrophobic to hydrophobic' 'buried'
1HFZ	678	42	A	V	N	0.41373299338983405	0.239005736137667	'hydrophobic to polar' 'hydrophobic to non-charged polar' 'buried'
1HFZ	684	54	A	Q	A	0.06567965864208425	0.406309751434034	'large to small' 'polar to hydrophobic' 'non-charged polar to hydrophobic' 'buried'
1HFZ	686	59	A	I	W	0.3442034414380322	0.932122370936902	'hydrophobic to hydrophobic' 'buried'
1HK0	696	132	X	V	A	0.0	2.7	'hydrophobic to hydrophobic' 'buried'
1HK0	702	143	X	Q	A	0.02378994140643207	0.5	'large to small' 'polar to hydrophobic' 'non-charged polar to hydrophobic' 'buried'
1HK0	697	145	X	L	A	0.053434876293794224	1.2	'hydrophobic to hydrophobic' 'buried'
1HK0	700	147	X	M	A	0.2716660226234248	1.1	'hydrophobic to hydrophobic' 'buried'
1HK0	699	170	X	V	A	0.01451410284045669	-1.3	'hydrophobic to hydrophobic' 'buried'
1HK0	693	43	X	M	A	0.0	0.0	'hydrophobic to hydrophobic' 'buried'
1HK0	701	54	X	Q	A	0.12307094157926456	0.2	'large to small' 'polar to hydrophobic' 'non-charged polar to hydrophobic' 'buried'
1HK0	694	56	X	F	A	0.08717544404479527	1.6	'large to small' 'hydrophobic to hydrophobic' 'buried'
1HK0	698	79	X	R	A	0.3317641870609718	1.0	'large to small' 'polar to hydrophobic' 'positive to hydrophobic' 'buried'
1HK0	695	81	X	I	A	0.01614515216682359	2.4	'hydrophobic to hydrophobic' 'buried'
1IDS	703	152	A	G	A	0.46625176039225774	4.3	'hydrophobic to hydrophobic' 'buried'
1IFB	706	68	A	F	A	0.1747769621589572	-1.38	'large to small' 'hydrophobic to hydrophobic' 'buried'
1IFB	704	6	A	W	Y	0.0	0.93	'hydrophobic to polar' 'hydrophobic to non-charged polar' 'buried'
1IFB	705	82	A	W	Y	0.07661416338568701	-0.09	'hydrophobic to polar' 'hydrophobic to non-charged polar' 'buried'
1IFB	707	93	A	F	A	0.05576976457599732	2.42	'large to small' 'hydrophobic to hydrophobic' 'buried'
1IGV	719	10	A	F	A	0.0037179843050665017	4.82791586998088	'large to small' 'hydrophobic to hydrophobic' 'buried'
1IGV	712	13	A	Y	F	0.11513666447991712	1.19502868069	'polar to hydrophobic' 'non-charged polar to hydrophobic' 'buried'
1IGV	722	17	A	E	Q	0.6744504354785928	-0.478011472275	'negative to non-charged polar' 'surface'
1IGV	708	19	A	D	N	0.4233525804445841	-0.740917782027	'negative to non-charged polar' 'buried'
1IGV	709	20	A	P	G	0.5136955658460696	1.19502868069	'involves proline' 'surface'
1IGV	720	23	A	L	A	0.0	3.72848948374761	'hydrophobic to hydrophobic' 'buried'
1IGV	721	23	A	L	G	0.0	4.27820267686424	'hydrophobic to hydrophobic' 'buried'
1IGV	711	26	A	E	Q	0.7448655749862625	-0.0956022944551	'negative to non-charged polar' 'surface'
1IGV	723	28	A	L	A	0.0	2.70076481835564	'hydrophobic to hydrophobic' 'buried'
1IGV	710	61	A	V	A	0.0	3.77629063097514	'hydrophobic to hydrophobic' 'buried'
1IGV	713	61	A	V	G	0.0	4.34990439770554	'hydrophobic to hydrophobic' 'buried'
1IGV	715	66	A	F	A	0.0	4.97131931166348	'large to small' 'hydrophobic to hydrophobic' 'buried'
1IGV	714	66	A	F	W	0.0	2.34225621414914	'hydrophobic to hydrophobic' 'buried'
1IGV	718	6	A	L	V	0.045229735235331525	2.19885277246654	'hydrophobic to hydrophobic' 'buried'
1IGV	716	70	A	V	L	0.07481877426272208	1.19502868068834	'hydrophobic to hydrophobic' 'buried'
1IGV	717	73	A	I	V	0.16198208761265673	1.52963671128107	'hydrophobic to hydrophobic' 'buried'
1IHB	725	37	A	F	H	0.6796005058182286	1.24	'hydrophobic to polar' 'hydrophobic to non-charged polar' 'surface'
1IHB	726	55	A	R	V	0.4091454896489317	0.32	'large to small' 'polar to hydrophobic' 'positive to hydrophobic' 'buried'
1IHB	727	71	A	F	N	0.21303235090367717	-0.71	'hydrophobic to polar' 'hydrophobic to non-charged polar' 'buried'
1IHB	724	82	A	F	Q	0.348018581340841	0.46	'hydrophobic to polar' 'hydrophobic to non-charged polar' 'buried'
1IHB	728	92	A	F	N	0.30975360021534903	1.08	'hydrophobic to polar' 'hydrophobic to non-charged polar' 'buried'
1IO2	740	102	A	I	A	0.0	4.03919694072658	'hydrophobic to hydrophobic' 'buried'
1IO2	732	105	A	D	A	0.0660765483595397	-1.5774378585086	'polar to hydrophobic' 'negative to hydrophobic' 'buried'
1IO2	742	118	A	L	A	0.0	5.25812619502868	'hydrophobic to hydrophobic' 'buried'
1IO2	733	135	A	D	A	0.2066558134005004	-2.55736137667304	'polar to hydrophobic' 'negative to hydrophobic' 'buried'
1IO2	730	147	A	L	A	0.0	2.60516252390057	'hydrophobic to hydrophobic' 'buried'
1IO2	735	15	A	I	A	0.0	2.12715105162524	'hydrophobic to hydrophobic' 'buried'
1IO2	736	20	A	I	A	0.0	4.42160611854684	'hydrophobic to hydrophobic' 'buried'
1IO2	737	33	A	L	A	0.0	4.54110898661568	'hydrophobic to hydrophobic' 'buried'
1IO2	738	56	A	I	A	0.0	3.96749521988528	'hydrophobic to hydrophobic' 'buried'
1IO2	734	6	A	I	A	0.0	2.91586998087954	'hydrophobic to hydrophobic' 'buried'
1IO2	741	7	A	D	N	0.034099995656246426	-1.67304015296367	'negative to non-charged polar' 'buried'
1IO2	729	8	A	E	A	0.0810818065504115	-2.65296367112811	'large to small' 'polar to hydrophobic' 'negative to hydrophobic' 'buried'
1IO2	731	8	A	E	Q	0.0810818065504115	-0.597514340344168	'negative to non-charged polar' 'buried'
1IO2	739	92	A	L	A	0.0	2.86806883365201	'hydrophobic to hydrophobic' 'buried'
1IOB	756	10	A	L	A	0.019360199011499067	5.1	'hydrophobic to hydrophobic' 'buried'
1IOB	744	4	A	R	P	1.2386108303618266	0.4	'involves proline' 'surface'
1IOB	757	4	A	R	Q	1.2386108303618266	1.0	'positive to non-charged polar' 'surface'
1IOB	746	6	A	L	A	0.322516819232024	3.1	'hydrophobic to hydrophobic' 'buried'
1IOB	750	7	A	N	D	0.23094437141043392	-0.43	'non-charged polar to negative' 'buried'
1IOB	748	7	A	N	G	0.23094437141043392	2.6	'polar to hydrophobic' 'non-charged polar to hydrophobic' 'buried'
1IOB	752	8	A	C	A	0.0	2.52	'involves cysteine' 'buried'
1IOB	754	8	A	C	S	0.0	4.8	'involves cysteine' 'buried'
1IOB	753	97	A	K	G	0.5776592243401939	2.1	'large to small' 'polar to hydrophobic' 'positive to hydrophobic' 'surface'
1IOB	751	97	A	K	R	0.5776592243401939	3.1	'charge to charge' 'surface'
1IOB	755	97	A	K	V	0.5776592243401939	-1.5	'large to small' 'polar to hydrophobic' 'positive to hydrophobic' 'surface'
1IOB	743	9	A	T	A	0.01944191775272168	2.1	'polar to hydrophobic' 'non-charged polar to hydrophobic' 'buried'
1IOB	749	9	A	T	G	0.01944191775272168	3.7	'polar to hydrophobic' 'non-charged polar to hydrophobic' 'buried'
1IOB	745	9	A	T	L	0.01944191775272168	3.1	'polar to hydrophobic' 'non-charged polar to hydrophobic' 'buried'
1IOB	747	9	A	T	Q	0.01944191775272168	2.8	'small to large' 'non-charged polar to non-charged polar' 'buried'
1IR3	758	1175	A	W	F	0.07048804203929283	-0.6	'hydrophobic to hydrophobic' 'buried'
1IRO	759	24	A	V	I	0.0445803413304338	-0.36	'hydrophobic to hydrophobic' 'buried'
1IRO	760	33	A	I	L	0.0032290304333647294	-0.76	'hydrophobic to hydrophobic' 'buried'
1JIW	762	10	I	D	A	0.46505078011164463	-2.7	'polar to hydrophobic' 'negative to hydrophobic' 'buried'
1JIW	763	10	I	D	P	0.46505078011164463	-2.9	'involves proline' 'buried'
1JIW	764	15	I	W	F	0.0	-1.1	'hydrophobic to hydrophobic' 'buried'
1JIW	761	8	I	A	P	0.057370773619942465	-3.2	'involves proline' 'buried'
1KFW	765	197	A	N	K	0.504373756038265	-0.812619502868069	'non-charged polar to positive' 'surface'
1KFW	766	253	A	G	P	0.06669929028894626	0.645315487571702	'involves proline' 'buried'
1KFW	767	405	A	G	Q	0.3895583650768471	-0.621414913957935	'small to large' 'hydrophobic to polar' 'hydrophobic to non-charged polar' 'buried'
1KFW	768	92	A	G	P	0.44313252413846493	-0.501912045889101	'involves proline' 'buried'
1L63	880	100	A	I	A	0.05172379565608096	3.4	'hydrophobic to hydrophobic' 'buried'
1L63	931	100	A	I	M	0.05172379565608096	1.6	'hydrophobic to hydrophobic' 'buried'
1L63	887	100	A	I	V	0.05172379565608096	0.4	'hydrophobic to hydrophobic' 'buried'
1L63	804	101	A	N	A	0.0	1.5	'polar to hydrophobic' 'non-charged polar to hydrophobic' 'buried'
1L63	873	102	A	M	A	0.012300279798905973	2.9	'hydrophobic to hydrophobic' 'buried'
1L63	919	102	A	M	K	0.012300279798905973	8.9	'hydrophobic to polar' 'hydrophobic to positive' 'buried'
1L63	849	102	A	M	L	0.012300279798905973	0.74	'hydrophobic to hydrophobic' 'buried'
1L63	948	103	A	V	A	0.04495392714623709	2.2	'hydrophobic to hydrophobic' 'buried'
1L63	907	103	A	V	I	0.04495392714623709	0.5	'hydrophobic to hydrophobic' 'buried'
1L63	946	103	A	V	M	0.04495392714623709	1.2	'hydrophobic to hydrophobic' 'buried'
1L63	844	104	A	F	A	0.2057298887493664	3.1	'large to small' 'hydrophobic to hydrophobic' 'buried'
1L63	839	104	A	F	M	0.2057298887493664	0.4	'hydrophobic to hydrophobic' 'buried'
1L63	825	105	A	Q	M	0.3484854481462724	1.2	'polar to hydrophobic' 'non-charged polar to hydrophobic' 'buried'
1L63	803	106	A	M	A	0.27782376933282105	2.3	'hydrophobic to hydrophobic' 'buried'
1L63	924	106	A	M	I	0.27782376933282105	-0.2	'hydrophobic to hydrophobic' 'buried'
1L63	810	106	A	M	K	0.27782376933282105	3.4	'hydrophobic to polar' 'hydrophobic to positive' 'buried'
1L63	775	106	A	M	L	0.27782376933282105	-0.5	'hydrophobic to hydrophobic' 'buried'
1L63	823	108	A	E	V	0.3135915963746917	-1.2	'large to small' 'polar to hydrophobic' 'negative to hydrophobic' 'buried'
1L63	864	109	A	T	D	0.7249223795560356	0.3	'non-charged polar to negative' 'surface'
1L63	885	109	A	T	N	0.7249223795560356	0.0	'non-charged polar to non-charged polar' 'surface'
1L63	771	111	A	V	A	0.0	1.3	'hydrophobic to hydrophobic' 'buried'
1L63	870	111	A	V	F	0.0	1.43	'small to large' 'hydrophobic to hydrophobic' 'buried'
1L63	890	111	A	V	I	0.0	0.69	'hydrophobic to hydrophobic' 'buried'
1L63	859	111	A	V	M	0.0	0.7	'hydrophobic to hydrophobic' 'buried'
1L63	958	113	A	G	E	0.6084991128085868	-0.3	'small to large' 'hydrophobic to polar' 'hydrophobic to negative' 'surface'
1L63	935	115	A	T	A	0.47837766489662253	0.14	'polar to hydrophobic' 'non-charged polar to hydrophobic' 'buried'
1L63	951	116	A	N	A	0.4366821509876809	-0.17	'polar to hydrophobic' 'non-charged polar to hydrophobic' 'buried'
1L63	773	117	A	S	A	0.01222689262333819	-1.27	'polar to hydrophobic' 'non-charged polar to hydrophobic' 'buried'
1L63	836	117	A	S	F	0.01222689262333819	-1.4	'small to large' 'polar to hydrophobic' 'non-charged polar to hydrophobic' 'buried'
1L63	779	118	A	L	A	0.04524230873323624	3.5	'hydrophobic to hydrophobic' 'buried'
1L63	845	118	A	L	I	0.04524230873323624	1.2	'hydrophobic to hydrophobic' 'buried'
1L63	769	118	A	L	M	0.04524230873323624	0.7	'hydrophobic to hydrophobic' 'buried'
1L63	788	119	A	R	A	0.6220994980132757	0.18	'large to small' 'polar to hydrophobic' 'positive to hydrophobic' 'surface'
1L63	780	119	A	R	H	0.6220994980132757	0.29	'positive to non-charged polar' 'surface'
1L63	820	11	A	E	H	0.23018705555847793	-0.1	'negative to non-charged polar' 'buried'
1L63	842	11	A	E	N	0.23018705555847793	0.1	'negative to non-charged polar' 'buried'
1L63	806	120	A	M	A	0.14703227916874415	0.2	'hydrophobic to hydrophobic' 'buried'
1L63	831	120	A	M	K	0.14703227916874415	1.6	'hydrophobic to polar' 'hydrophobic to positive' 'buried'
1L63	792	120	A	M	L	0.14703227916874415	-0.5	'hydrophobic to hydrophobic' 'buried'
1L63	940	120	A	M	Y	0.14703227916874415	0.1	'hydrophobic to polar' 'hydrophobic to non-charged polar' 'buried'
1L63	796	121	A	L	A	0.00823501867724648	4.2	'hydrophobic to hydrophobic' 'buried'
1L63	784	121	A	L	M	0.00823501867724648	0.8	'hydrophobic to hydrophobic' 'buried'
1L63	827	122	A	Q	A	0.38860028316445927	0.24	'large to small' 'polar to hydrophobic' 'non-charged polar to hydrophobic' 'buried'
1L63	848	123	A	Q	A	0.3873277727235231	0.22	'large to small' 'polar to hydrophobic' 'non-charged polar to hydrophobic' 'buried'
1L63	840	129	A	A	L	0.004421081266259703	1.3	'hydrophobic to hydrophobic' 'buried'
1L63	861	129	A	A	M	0.004421081266259703	1.9	'hydrophobic to hydrophobic' 'buried'
1L63	923	130	A	A	G	0.04864889577054434	2.1	'hydrophobic to hydrophobic' 'buried'
1L63	785	130	A	A	S	0.04864889577054434	1.0	'hydrophobic to polar' 'hydrophobic to non-charged polar' 'buried'
1L63	936	133	A	L	D	0.010963260239122198	4.9	'hydrophobic to polar' 'hydrophobic to negative' 'buried'
1L63	954	133	A	L	F	0.010963260239122198	0.3	'hydrophobic to hydrophobic' 'buried'
1L63	801	133	A	L	M	0.010963260239122198	0.4	'hydrophobic to hydrophobic' 'buried'
1L63	802	134	A	A	S	0.18549939697011122	0.1	'hydrophobic to polar' 'hydrophobic to non-charged polar' 'buried'
1L63	876	144	A	N	E	0.6570164579226905	-0.2	'non-charged polar to negative' 'surface'
1L63	904	144	A	N	H	0.6570164579226905	0.6	'non-charged polar to non-charged polar' 'surface'
1L63	846	149	A	V	A	0.0	3.1	'hydrophobic to hydrophobic' 'buried'
1L63	888	149	A	V	C	0.0	2.0	'involves cysteine' 'buried'
1L63	942	149	A	V	G	0.0	4.9	'hydrophobic to hydrophobic' 'buried'
1L63	926	149	A	V	I	0.0	0.1	'hydrophobic to hydrophobic' 'buried'
1L63	881	149	A	V	M	0.0	2.8	'hydrophobic to hydrophobic' 'buried'
1L63	868	149	A	V	S	0.0	4.4	'hydrophobic to polar' 'hydrophobic to non-charged polar' 'buried'
1L63	908	149	A	V	T	0.0	3.0	'hydrophobic to polar' 'hydrophobic to non-charged polar' 'buried'
1L63	805	14	A	R	K	0.76122632337975	0.03	'charge to charge' 'surface'
1L63	939	150	A	I	V	0.051698836568802684	2.1	'hydrophobic to hydrophobic' 'buried'
1L63	797	151	A	T	S	0.19798520203833675	-0.39	'non-charged polar to non-charged polar' 'buried'
1L63	956	152	A	T	A	0.0	1.5	'polar to hydrophobic' 'non-charged polar to hydrophobic' 'buried'
1L63	795	152	A	T	C	0.0	0.5	'involves cysteine' 'buried'
1L63	835	152	A	T	I	0.0	0.4	'polar to hydrophobic' 'non-charged polar to hydrophobic' 'buried'
1L63	778	152	A	T	S	0.0	2.0	'non-charged polar to non-charged polar' 'buried'
1L63	813	152	A	T	V	0.0	-0.2	'polar to hydrophobic' 'non-charged polar to hydrophobic' 'buried'
1L63	854	153	A	F	A	0.0	3.5	'large to small' 'hydrophobic to hydrophobic' 'buried'
1L63	937	153	A	F	I	0.0	0.49	'hydrophobic to hydrophobic' 'buried'
1L63	952	153	A	F	L	0.0	-0.2	'hydrophobic to hydrophobic' 'buried'
1L63	818	153	A	F	M	0.0	0.6	'hydrophobic to hydrophobic' 'buried'
1L63	921	153	A	F	V	0.0	1.78	'large to small' 'hydrophobic to hydrophobic' 'buried'
1L63	960	17	A	I	A	0.1121755287763861	2.7	'hydrophobic to hydrophobic' 'buried'
1L63	911	17	A	I	M	0.1121755287763861	2.2	'hydrophobic to hydrophobic' 'buried'
1L63	920	20	A	D	A	0.25486163921026894	0.3	'polar to hydrophobic' 'negative to hydrophobic' 'buried'
1L63	862	20	A	D	N	0.25486163921026894	-1.3	'negative to non-charged polar' 'buried'
1L63	902	20	A	D	S	0.25486163921026894	-0.7	'negative to non-charged polar' 'buried'
1L63	883	20	A	D	T	0.25486163921026894	-0.9	'negative to non-charged polar' 'buried'
1L63	826	22	A	E	K	0.45799285015289565	-0.57	'negative to positive' 'buried'
1L63	847	26	A	T	S	0.004867911926533874	-0.57	'non-charged polar to non-charged polar' 'buried'
1L63	782	27	A	I	A	0.0	3.9	'hydrophobic to hydrophobic' 'buried'
1L63	928	27	A	I	M	0.0	3.1	'hydrophobic to hydrophobic' 'buried'
1L63	949	28	A	G	A	0.0	2.0	'hydrophobic to hydrophobic' 'buried'
1L63	799	29	A	I	A	0.014620094272861539	2.6	'hydrophobic to hydrophobic' 'buried'
1L63	772	31	A	H	N	0.1527542040227858	4.0	'non-charged polar to non-charged polar' 'buried'
1L63	886	33	A	L	A	0.05479426645175806	3.6	'hydrophobic to hydrophobic' 'buried'
1L63	961	33	A	L	M	0.05479426645175806	2.0	'hydrophobic to hydrophobic' 'buried'
1L63	821	38	A	S	N	0.33087064144166023	0.1	'non-charged polar to non-charged polar' 'buried'
1L63	899	39	A	L	A	0.4426838965361301	0.9	'hydrophobic to hydrophobic' 'buried'
1L63	860	40	A	N	A	0.6658941167911021	-0.43	'polar to hydrophobic' 'non-charged polar to hydrophobic' 'surface'
1L63	869	40	A	N	D	0.6658941167911021	-0.44	'non-charged polar to negative' 'surface'
1L63	889	41	A	A	D	0.3374467972881125	-0.29	'hydrophobic to polar' 'hydrophobic to negative' 'buried'
1L63	856	41	A	A	S	0.3374467972881125	0.6	'hydrophobic to polar' 'hydrophobic to non-charged polar' 'buried'
1L63	906	42	A	A	G	0.0	3.2	'hydrophobic to hydrophobic' 'buried'
1L63	916	42	A	A	K	0.0	3.7	'small to large' 'hydrophobic to polar' 'hydrophobic to positive' 'buried'
1L63	878	42	A	A	S	0.0	2.3	'hydrophobic to polar' 'hydrophobic to non-charged polar' 'buried'
1L63	882	43	A	K	A	0.3748867496256358	0.96	'large to small' 'polar to hydrophobic' 'positive to hydrophobic' 'buried'
1L63	901	44	A	S	A	0.5174550860726238	-0.44	'polar to hydrophobic' 'non-charged polar to hydrophobic' 'surface'
1L63	837	44	A	S	C	0.5174550860726238	0.11	'involves cysteine' 'surface'
1L63	815	44	A	S	D	0.5174550860726238	0.11	'non-charged polar to negative' 'surface'
1L63	798	44	A	S	E	0.5174550860726238	0.0	'small to large' 'non-charged polar to negative' 'surface'
1L63	927	44	A	S	F	0.5174550860726238	-0.06	'small to large' 'polar to hydrophobic' 'non-charged polar to hydrophobic' 'surface'
1L63	879	44	A	S	G	0.5174550860726238	0.53	'polar to hydrophobic' 'non-charged polar to hydrophobic' 'surface'
1L63	959	44	A	S	H	0.5174550860726238	-0.04	'small to large' 'non-charged polar to non-charged polar' 'surface'
1L63	808	44	A	S	I	0.5174550860726238	-0.31	'polar to hydrophobic' 'non-charged polar to hydrophobic' 'surface'
1L63	871	44	A	S	K	0.5174550860726238	-0.2	'small to large' 'non-charged polar to positive' 'surface'
1L63	774	44	A	S	L	0.5174550860726238	-0.39	'polar to hydrophobic' 'non-charged polar to hydrophobic' 'surface'
1L63	790	44	A	S	M	0.5174550860726238	-0.33	'polar to hydrophobic' 'non-charged polar to hydrophobic' 'surface'
1L63	857	44	A	S	N	0.5174550860726238	0.14	'non-charged polar to non-charged polar' 'surface'
1L63	898	44	A	S	P	0.5174550860726238	3.03	'involves proline' 'surface'
1L63	829	44	A	S	Q	0.5174550860726238	-0.27	'small to large' 'non-charged polar to non-charged polar' 'surface'
1L63	850	44	A	S	R	0.5174550860726238	-0.24	'small to large' 'non-charged polar to positive' 'surface'
1L63	781	44	A	S	T	0.5174550860726238	-0.01	'non-charged polar to non-charged polar' 'surface'
1L63	910	44	A	S	V	0.5174550860726238	-0.1	'polar to hydrophobic' 'non-charged polar to hydrophobic' 'surface'
1L63	944	44	A	S	W	0.5174550860726238	-0.05	'small to large' 'polar to hydrophobic' 'non-charged polar to hydrophobic' 'surface'
1L63	891	44	A	S	Y	0.5174550860726238	-0.19	'small to large' 'non-charged polar to non-charged polar' 'surface'
1L63	918	45	A	E	A	0.30172957440560255	-0.55	'large to small' 'polar to hydrophobic' 'negative to hydrophobic' 'buried'
1L63	957	46	A	L	A	0.0	2.7	'hydrophobic to hydrophobic' 'buried'
1L63	934	47	A	D	A	0.24934491912358966	0.28	'polar to hydrophobic' 'negative to hydrophobic' 'buried'
1L63	950	48	A	K	A	0.9605921156209084	0.32	'large to small' 'polar to hydrophobic' 'positive to hydrophobic' 'surface'
1L63	897	49	A	A	S	0.36689894038364446	0.5	'hydrophobic to polar' 'hydrophobic to non-charged polar' 'buried'
1L63	816	50	A	I	A	0.182413777679772	2.9	'hydrophobic to hydrophobic' 'buried'
1L63	783	50	A	I	M	0.182413777679772	0.4	'hydrophobic to hydrophobic' 'buried'
1L63	838	58	A	I	A	0.02763930609783451	3.2	'hydrophobic to hydrophobic' 'buried'
1L63	787	58	A	I	T	0.02763930609783451	3.4	'hydrophobic to polar' 'hydrophobic to non-charged polar' 'buried'
1L63	892	59	A	T	A	0.5124995566263137	2.8	'polar to hydrophobic' 'non-charged polar to hydrophobic' 'surface'
1L63	830	59	A	T	D	0.5124995566263137	0.9	'non-charged polar to negative' 'surface'
1L63	851	59	A	T	G	0.5124995566263137	2.2	'polar to hydrophobic' 'non-charged polar to hydrophobic' 'surface'
1L63	791	59	A	T	N	0.5124995566263137	0.6	'non-charged polar to non-charged polar' 'surface'
1L63	809	59	A	T	S	0.5124995566263137	0.7	'non-charged polar to non-charged polar' 'surface'
1L63	872	59	A	T	V	0.5124995566263137	2.8	'polar to hydrophobic' 'non-charged polar to hydrophobic' 'surface'
1L63	895	60	A	K	H	0.7155182821447167	0.8	'positive to non-charged polar' 'surface'
1L63	905	66	A	L	A	0.020562399697306562	3.9	'hydrophobic to hydrophobic' 'buried'
1L63	800	66	A	L	M	0.020562399697306562	1.0	'hydrophobic to hydrophobic' 'buried'
1L63	822	67	A	F	A	0.05647795206267667	1.9	'large to small' 'hydrophobic to hydrophobic' 'buried'
1L63	832	68	A	N	A	0.4734141854078972	-0.05	'polar to hydrophobic' 'non-charged polar to hydrophobic' 'buried'
1L63	789	69	A	Q	P	0.4901732759976094	3.3	'involves proline' 'buried'
1L63	786	6	A	M	A	0.0	1.9	'hydrophobic to hydrophobic' 'buried'
1L63	953	6	A	M	L	0.0	2.8	'hydrophobic to hydrophobic' 'buried'
1L63	900	71	A	V	A	0.03978510673212818	1.5	'hydrophobic to hydrophobic' 'buried'
1L63	807	72	A	D	P	0.4777006370634758	2.6	'involves proline' 'buried'
1L63	915	73	A	A	S	0.4123887734831245	0.4	'hydrophobic to polar' 'hydrophobic to non-charged polar' 'buried'
1L63	828	74	A	A	P	0.08844190704972668	4.6	'involves proline' 'buried'
1L63	819	75	A	V	T	0.2514395387925556	1.3	'hydrophobic to polar' 'hydrophobic to non-charged polar' 'buried'
1L63	858	78	A	I	A	0.0	1.6	'hydrophobic to hydrophobic' 'buried'
1L63	855	78	A	I	M	0.0	1.5	'hydrophobic to hydrophobic' 'buried'
1L63	824	78	A	I	V	0.0	0.8	'hydrophobic to hydrophobic' 'buried'
1L63	865	7	A	L	A	0.0	4.1	'hydrophobic to hydrophobic' 'buried'
1L63	909	80	A	R	K	0.9777682025345186	0.17	'charge to charge' 'surface'
1L63	932	82	A	A	S	0.702593945550464	0.3	'hydrophobic to polar' 'hydrophobic to non-charged polar' 'surface'
1L63	930	83	A	K	H	0.7002597046679635	0.5	'positive to non-charged polar' 'surface'
1L63	922	84	A	L	A	0.0	3.9	'hydrophobic to hydrophobic' 'buried'
1L63	877	84	A	L	M	0.0	1.9	'hydrophobic to hydrophobic' 'buried'
1L63	875	85	A	K	A	0.5498349051349621	0.6	'large to small' 'polar to hydrophobic' 'positive to hydrophobic' 'surface'
1L63	917	87	A	V	A	0.007962860732661852	2.8	'hydrophobic to hydrophobic' 'buried'
1L63	867	87	A	V	I	0.007962860732661852	0.3	'hydrophobic to hydrophobic' 'buried'
1L63	817	87	A	V	M	0.007962860732661852	2.3	'hydrophobic to hydrophobic' 'buried'
1L63	841	87	A	V	T	0.007962860732661852	1.6	'hydrophobic to polar' 'hydrophobic to non-charged polar' 'buried'
1L63	894	89	A	D	A	0.4225980316881927	0.5	'polar to hydrophobic' 'negative to hydrophobic' 'buried'
1L63	913	90	A	S	H	0.2903653203694125	1.0	'small to large' 'non-charged polar to non-charged polar' 'buried'
1L63	938	91	A	L	A	0.0174804818230792	3.1	'hydrophobic to hydrophobic' 'buried'
1L63	896	91	A	L	M	0.0174804818230792	0.8	'hydrophobic to hydrophobic' 'buried'
1L63	843	92	A	D	N	0.3563837781806116	0.1	'negative to non-charged polar' 'buried'
1L63	947	93	A	A	S	0.7615760787568147	0.2	'hydrophobic to polar' 'hydrophobic to non-charged polar' 'surface'
1L63	943	93	A	A	T	0.7615760787568147	-0.06	'hydrophobic to polar' 'hydrophobic to non-charged polar' 'surface'
1L63	933	94	A	V	A	0.16078263385805255	1.8	'hydrophobic to hydrophobic' 'buried'
1L63	955	96	A	R	A	0.47959689597521105	2.0	'large to small' 'polar to hydrophobic' 'positive to hydrophobic' 'buried'
1L63	893	96	A	R	C	0.47959689597521105	2.9	'large to small' 'involves cysteine' 'buried'
1L63	777	96	A	R	D	0.47959689597521105	3.5	'positive to negative' 'buried'
1L63	811	96	A	R	E	0.47959689597521105	2.5	'positive to negative' 'buried'
1L63	794	96	A	R	F	0.47959689597521105	4.2	'polar to hydrophobic' 'positive to hydrophobic' 'buried'
1L63	833	96	A	R	G	0.47959689597521105	2.6	'large to small' 'polar to hydrophobic' 'positive to hydrophobic' 'buried'
1L63	945	96	A	R	H	0.47959689597521105	3.1	'positive to non-charged polar' 'buried'
1L63	912	96	A	R	I	0.47959689597521105	2.9	'polar to hydrophobic' 'positive to hydrophobic' 'buried'
1L63	925	96	A	R	K	0.47959689597521105	0.0	'charge to charge' 'buried'
1L63	962	96	A	R	L	0.47959689597521105	3.2	'polar to hydrophobic' 'positive to hydrophobic' 'buried'
1L63	852	96	A	R	M	0.47959689597521105	2.7	'polar to hydrophobic' 'positive to hydrophobic' 'buried'
1L63	929	96	A	R	N	0.47959689597521105	3.0	'positive to non-charged polar' 'buried'
1L63	853	96	A	R	P	0.47959689597521105	5.5	'involves proline' 'buried'
1L63	941	96	A	R	Q	0.47959689597521105	0.3	'positive to non-charged polar' 'buried'
1L63	793	96	A	R	S	0.47959689597521105	2.6	'large to small' 'positive to non-charged polar' 'buried'
1L63	874	96	A	R	T	0.47959689597521105	2.8	'large to small' 'positive to non-charged polar' 'buried'
1L63	776	96	A	R	V	0.47959689597521105	2.4	'large to small' 'polar to hydrophobic' 'positive to hydrophobic' 'buried'
1L63	812	96	A	R	W	0.47959689597521105	4.5	'polar to hydrophobic' 'positive to hydrophobic' 'buried'
1L63	834	96	A	R	Y	0.47959689597521105	4.7	'positive to non-charged polar' 'buried'
1L63	770	98	A	A	S	0.0	2.5	'hydrophobic to polar' 'hydrophobic to non-charged polar' 'buried'
1L63	814	99	A	L	A	0.0	5.0	'hydrophobic to hydrophobic' 'buried'
1L63	903	99	A	L	F	0.0	0.36	'hydrophobic to hydrophobic' 'buried'
1L63	866	99	A	L	G	0.0	7.4	'hydrophobic to hydrophobic' 'buried'
1L63	884	99	A	L	I	0.0	1.4	'hydrophobic to hydrophobic' 'buried'
1L63	914	99	A	L	M	0.0	0.4	'hydrophobic to hydrophobic' 'buried'
1L63	863	99	A	L	V	0.0	2.27	'hydrophobic to hydrophobic' 'buried'
1LMB	976	22	4	Y	H	0.027417385321872944	2.25	'non-charged polar to non-charged polar' 'buried'
1LMB	971	33	4	Q	Y	0.14628616169712796	-1.32	'non-charged polar to non-charged polar' 'buried'
1LMB	963	36	4	V	I	0.0	-1.0	'hydrophobic to hydrophobic' 'buried'
1LMB	965	40	4	M	A	0.1492874371876184	2.0	'hydrophobic to hydrophobic' 'buried'
1LMB	972	44	4	Q	Y	0.4194920942877568	0.02	'non-charged polar to non-charged polar' 'buried'
1LMB	968	46	4	G	A	0.27873614460315393	-0.66	'hydrophobic to hydrophobic' 'buried'
1LMB	969	48	4	G	A	0.08008597151983027	-0.87	'hydrophobic to hydrophobic' 'buried'
1LMB	967	48	4	G	N	0.08008597151983027	-0.79	'hydrophobic to polar' 'hydrophobic to non-charged polar' 'buried'
1LMB	966	48	4	G	S	0.08008597151983027	-0.68	'hydrophobic to polar' 'hydrophobic to non-charged polar' 'buried'
1LMB	974	49	4	A	V	0.10168486912397269	1.22	'hydrophobic to hydrophobic' 'buried'
1LMB	970	4	4	K	Q	0.7832579202637969	-0.43	'positive to non-charged polar' 'surface'
1LMB	977	66	4	A	T	0.042030694616266406	2.99	'hydrophobic to polar' 'hydrophobic to non-charged polar' 'buried'
1LMB	975	78	4	P	A	0.48954921517302596	1.6	'involves proline' 'buried'
1LMB	964	84	4	I	S	0.21514098960062755	2.25	'hydrophobic to polar' 'hydrophobic to non-charged polar' 'buried'
1LMB	973	88	4	Y	C	0.44280209485959726	-2.4	'large to small' 'involves cysteine' 'buried'
1LVE	981	106	A	I	L	0.22231466786250637	1.2	'hydrophobic to hydrophobic' 'buried'
1LVE	996	15	A	L	P	0.6789279711196298	1.5	'involves proline' 'surface'
1LVE	986	27B	A	V	L	0.0	-1.8	'hydrophobic to hydrophobic' 'buried'
1LVE	991	27C	A	L	N	0.35556279350092074	0.8	'hydrophobic to polar' 'hydrophobic to non-charged polar' 'buried'
1LVE	993	27C	A	L	Q	0.35556279350092074	-0.3	'hydrophobic to polar' 'hydrophobic to non-charged polar' 'buried'
1LVE	983	27D	A	Y	D	0.3972503395298414	-1.7	'non-charged polar to negative' 'buried'
1LVE	997	28	A	N	F	0.3025526451178383	3.1	'polar to hydrophobic' 'non-charged polar to hydrophobic' 'buried'
1LVE	978	29	A	S	N	0.716021186124407	0.2	'non-charged polar to non-charged polar' 'surface'
1LVE	984	30	A	K	R	0.5670590500143637	1.0	'charge to charge' 'surface'
1LVE	994	30	A	K	T	0.5670590500143637	1.3	'large to small' 'positive to non-charged polar' 'surface'
1LVE	980	38	A	Q	N	0.2796853970984682	1.1	'non-charged polar to non-charged polar' 'buried'
1LVE	988	39	A	K	T	0.40710699779078	2.6	'large to small' 'positive to non-charged polar' 'buried'
1LVE	985	40	A	P	L	0.8159381494662101	1.7	'involves proline' 'surface'
1LVE	982	4	A	M	L	0.059582893406158285	-1.1	'hydrophobic to hydrophobic' 'buried'
1LVE	987	89	A	Q	H	0.10001485570867348	0.8	'non-charged polar to non-charged polar' 'buried'
1LVE	995	89	A	Q	N	0.10001485570867348	1.6	'non-charged polar to non-charged polar' 'buried'
1LVE	979	94	A	T	H	0.5315547396880111	-0.7	'small to large' 'non-charged polar to non-charged polar' 'surface'
1LVE	992	96	A	Y	P	0.48510531162541	1.6	'involves proline' 'buried'
1LVE	990	96	A	Y	Q	0.48510531162541	1.0	'non-charged polar to non-charged polar' 'buried'
1LVE	989	97	A	S	T	0.1572961988524037	0.3	'non-charged polar to non-charged polar' 'buried'
1LZ1	1009	100	A	V	A	0.01510917098734674	0.262906309751	'hydrophobic to hydrophobic' 'buried'
1LZ1	1054	100	A	V	F	0.01510917098734674	1.6491395793499	'small to large' 'hydrophobic to hydrophobic' 'buried'
1LZ1	1035	100	A	V	T	0.01510917098734674	0.286806883365201	'hydrophobic to polar' 'hydrophobic to non-charged polar' 'buried'
1LZ1	1062	102	A	D	N	0.34661119917578814	-0.167304015296367	'negative to non-charged polar' 'buried'
1LZ1	1096	103	A	P	G	0.9829240484547882	0.0	'involves proline' 'surface'
1LZ1	1088	105	A	G	A	0.1695656107188374	0.621414913957935	'hydrophobic to hydrophobic' 'buried'
1LZ1	1057	106	A	I	A	0.03230850881644754	0.932122370937	'hydrophobic to hydrophobic' 'buried'
1LZ1	1065	106	A	I	V	0.03230850881644754	0.717017208413	'hydrophobic to hydrophobic' 'buried'
1LZ1	1023	110	A	V	A	0.5088211830577243	-0.525812619503	'hydrophobic to hydrophobic' 'surface'
1LZ1	1021	110	A	V	D	0.5088211830577243	-0.167304015296367	'hydrophobic to polar' 'hydrophobic to negative' 'surface'
1LZ1	1098	110	A	V	F	0.5088211830577243	0.0478011472275335	'small to large' 'hydrophobic to hydrophobic' 'surface'
1LZ1	1061	110	A	V	G	0.5088211830577243	-0.478011472275335	'hydrophobic to hydrophobic' 'surface'
1LZ1	1068	110	A	V	I	0.5088211830577243	-0.860420650095602	'hydrophobic to hydrophobic' 'surface'
1LZ1	1076	110	A	V	L	0.5088211830577243	-0.0717017208413002	'hydrophobic to hydrophobic' 'surface'
1LZ1	1087	110	A	V	M	0.5088211830577243	-0.525812619502868	'hydrophobic to hydrophobic' 'surface'
1LZ1	1036	110	A	V	N	0.5088211830577243	-0.0717017208413002	'hydrophobic to polar' 'hydrophobic to non-charged polar' 'surface'
1LZ1	1028	110	A	V	P	0.5088211830577243	-2.4	'involves proline' 'surface'
1LZ1	1048	110	A	V	R	0.5088211830577243	-0.884321223709369	'small to large' 'hydrophobic to polar' 'hydrophobic to positive' 'surface'
1LZ1	1007	110	A	V	Y	0.5088211830577243	0.1434034416826	'small to large' 'hydrophobic to polar' 'hydrophobic to non-charged polar' 'surface'
1LZ1	1049	118	A	N	A	0.9531908457375441	-0.191204588910134	'polar to hydrophobic' 'non-charged polar to hydrophobic' 'surface'
1LZ1	1059	118	A	N	G	0.9531908457375441	-0.0478011472275335	'polar to hydrophobic' 'non-charged polar to hydrophobic' 'surface'
1LZ1	1069	120	A	D	N	0.5726682455089565	-0.0956022944550669	'negative to non-charged polar' 'surface'
1LZ1	1038	121	A	V	A	0.11101458564977587	1.43403441683	'hydrophobic to hydrophobic' 'buried'
1LZ1	1024	124	A	Y	F	0.0496141115215068	0.358508604207	'polar to hydrophobic' 'non-charged polar to hydrophobic' 'buried'
1LZ1	1050	125	A	V	A	0.1557659169286602	1.31453154876	'hydrophobic to hydrophobic' 'buried'
1LZ1	1100	127	A	G	A	0.8363208632833193	0.549713193116635	'hydrophobic to hydrophobic' 'surface'
1LZ1	1109	129	A	G	A	0.8594947995056806	-0.1434034416826	'hydrophobic to hydrophobic' 'surface'
1LZ1	1060	130	A	V	A	0.44573812973709387	0.836520076482	'hydrophobic to hydrophobic' 'buried'
1LZ1	1013	16	A	G	A	0.4901738238770413	1.38623326959847	'hydrophobic to hydrophobic' 'buried'
1LZ1	1026	18	A	D	N	0.5044071765336152	0.525812619502868	'negative to non-charged polar' 'surface'
1LZ1	1027	19	A	G	A	0.5178834814931073	1.76864244741874	'hydrophobic to hydrophobic' 'surface'
1LZ1	1034	1	A	K	A	0.38691549344517423	0.597514340344168	'large to small' 'polar to hydrophobic' 'positive to hydrophobic' 'buried'
1LZ1	1019	1	A	K	M	0.38691549344517423	0.119502868068834	'polar to hydrophobic' 'positive to hydrophobic' 'buried'
1LZ1	1083	20	A	Y	F	0.2511393735787048	0.501912045889	'polar to hydrophobic' 'non-charged polar to hydrophobic' 'buried'
1LZ1	1081	21	A	R	A	1.0012425782379966	-1.31453154875717	'large to small' 'polar to hydrophobic' 'positive to hydrophobic' 'surface'
1LZ1	1092	21	A	R	G	1.0012425782379966	-1.1472275334608	'large to small' 'polar to hydrophobic' 'positive to hydrophobic' 'surface'
1LZ1	1042	22	A	G	A	0.8960443928114145	1.7925430210325	'hydrophobic to hydrophobic' 'surface'
1LZ1	1004	23	A	I	A	0.10748441477983249	2.53346080306	'hydrophobic to hydrophobic' 'buried'
1LZ1	1016	23	A	I	V	0.10748441477983249	0.358508604207	'hydrophobic to hydrophobic' 'buried'
1LZ1	1082	2	A	V	A	0.5649967531663492	1.50573613767	'hydrophobic to hydrophobic' 'surface'
1LZ1	1055	2	A	V	D	0.5649967531663492	1.434034416826	'hydrophobic to polar' 'hydrophobic to negative' 'surface'
1LZ1	1107	2	A	V	F	0.5649967531663492	0.860420650095602	'small to large' 'hydrophobic to hydrophobic' 'surface'
1LZ1	1067	2	A	V	G	0.5649967531663492	2.29445506692161	'hydrophobic to hydrophobic' 'surface'
1LZ1	1074	2	A	V	I	0.5649967531663492	-1.09942638623327	'hydrophobic to hydrophobic' 'surface'
1LZ1	1084	2	A	V	L	0.5649967531663492	0.0478011472275335	'hydrophobic to hydrophobic' 'surface'
1LZ1	1095	2	A	V	M	0.5649967531663492	0.310707456978968	'hydrophobic to hydrophobic' 'surface'
1LZ1	1064	2	A	V	N	0.5649967531663492	1.33843212237094	'hydrophobic to polar' 'hydrophobic to non-charged polar' 'surface'
1LZ1	1072	2	A	V	R	0.5649967531663492	0.382409177820268	'small to large' 'hydrophobic to polar' 'hydrophobic to positive' 'surface'
1LZ1	1030	2	A	V	S	0.5649967531663492	1.41013384321224	'hydrophobic to polar' 'hydrophobic to non-charged polar' 'surface'
1LZ1	1044	2	A	V	Y	0.5649967531663492	0.358508604206501	'small to large' 'hydrophobic to polar' 'hydrophobic to non-charged polar' 'surface'
1LZ1	1075	32	A	A	L	0.0	0.0956022944550669	'hydrophobic to hydrophobic' 'buried'
1LZ1	1090	32	A	A	S	0.0	0.334608030592734	'hydrophobic to polar' 'hydrophobic to non-charged polar' 'buried'
1LZ1	1086	35	A	E	L	0.19732523116988104	0.525812619502868	'polar to hydrophobic' 'negative to hydrophobic' 'buried'
1LZ1	1053	37	A	G	A	0.2814727419537399	0.286806883365201	'hydrophobic to hydrophobic' 'buried'
1LZ1	1097	37	A	G	Q	0.2814727419537399	0.860420650095602	'small to large' 'hydrophobic to polar' 'hydrophobic to non-charged polar' 'buried'
1LZ1	1104	38	A	Y	A	0.07311812748506173	2.48565965583174	'large to small' 'polar to hydrophobic' 'non-charged polar to hydrophobic' 'buried'
1LZ1	1094	38	A	Y	F	0.07311812748506173	0.19120458891	'polar to hydrophobic' 'non-charged polar to hydrophobic' 'buried'
1LZ1	998	38	A	Y	G	0.07311812748506173	2.31835564053537	'large to small' 'polar to hydrophobic' 'non-charged polar to hydrophobic' 'buried'
1LZ1	1106	45	A	Y	F	0.4529234076097184	-0.0717017208413	'polar to hydrophobic' 'non-charged polar to hydrophobic' 'buried'
1LZ1	1014	47	A	A	P	0.62955249412332	-1.1	'involves proline' 'surface'
1LZ1	1063	48	A	G	A	0.914856469386321	-0.454110898661568	'hydrophobic to hydrophobic' 'surface'
1LZ1	1040	49	A	D	N	0.5202944555145586	0.0	'negative to non-charged polar' 'surface'
1LZ1	1008	50	A	R	A	0.7920971586304666	-0.430210325047801	'large to small' 'polar to hydrophobic' 'positive to hydrophobic' 'surface'
1LZ1	1108	50	A	R	G	0.7920971586304666	-0.525812619502868	'large to small' 'polar to hydrophobic' 'positive to hydrophobic' 'surface'
1LZ1	1000	54	A	Y	F	0.05228139063671132	0.956022944551	'polar to hydrophobic' 'non-charged polar to hydrophobic' 'buried'
1LZ1	1017	56	A	I	A	0.0	3.70458891013	'hydrophobic to hydrophobic' 'buried'
1LZ1	1101	56	A	I	F	0.0	4.08699808795411	'hydrophobic to hydrophobic' 'buried'
1LZ1	1078	56	A	I	L	0.0	0.0956022944550669	'hydrophobic to hydrophobic' 'buried'
1LZ1	1089	56	A	I	M	0.0	1.76864244741874	'hydrophobic to hydrophobic' 'buried'
1LZ1	1073	56	A	I	T	0.0	6.66826003824092	'hydrophobic to polar' 'hydrophobic to non-charged polar' 'buried'
1LZ1	1031	56	A	I	V	0.0	1.19502868069	'hydrophobic to hydrophobic' 'buried'
1LZ1	1022	58	A	Q	A	0.06941434999035268	-0.908221797323136	'large to small' 'polar to hydrophobic' 'non-charged polar to hydrophobic' 'buried'
1LZ1	1003	58	A	Q	G	0.06941434999035268	-2.05544933078394	'large to small' 'polar to hydrophobic' 'non-charged polar to hydrophobic' 'buried'
1LZ1	1032	59	A	I	A	0.019042342061902362	1.72084130019	'hydrophobic to hydrophobic' 'buried'
1LZ1	1018	59	A	I	F	0.019042342061902362	0.812619502868069	'hydrophobic to hydrophobic' 'buried'
1LZ1	1066	59	A	I	G	0.019042342061902362	3.8240917782	'hydrophobic to hydrophobic' 'buried'
1LZ1	1110	59	A	I	L	0.019042342061902362	0.0	'hydrophobic to hydrophobic' 'buried'
1LZ1	1005	59	A	I	M	0.019042342061902362	1.2906309751434	'hydrophobic to hydrophobic' 'buried'
1LZ1	1033	59	A	I	S	0.019042342061902362	3.58508604206501	'hydrophobic to polar' 'hydrophobic to non-charged polar' 'buried'
1LZ1	1047	59	A	I	T	0.019042342061902362	2.22275334608031	'hydrophobic to polar' 'hydrophobic to non-charged polar' 'buried'
1LZ1	1045	59	A	I	V	0.019042342061902362	1.09942638623	'hydrophobic to hydrophobic' 'buried'
1LZ1	1058	59	A	I	Y	0.019042342061902362	3.77629063097514	'hydrophobic to polar' 'hydrophobic to non-charged polar' 'buried'
1LZ1	1010	63	A	Y	F	0.5518722888399784	0.239005736138	'polar to hydrophobic' 'non-charged polar to hydrophobic' 'surface'
1LZ1	1099	67	A	D	H	0.17425385834427937	4.54110898661568	'negative to non-charged polar' 'buried'
1LZ1	1052	67	A	D	N	0.17425385834427937	0.239005736137667	'negative to non-charged polar' 'buried'
1LZ1	1070	68	A	G	A	0.8212686100864217	0.119502868068834	'hydrophobic to hydrophobic' 'surface'
1LZ1	1085	71	A	P	G	0.5329894939951023	1.2	'involves proline' 'surface'
1LZ1	1077	72	A	G	A	0.8390332243401396	0.358508604206501	'hydrophobic to hydrophobic' 'surface'
1LZ1	1093	74	A	V	A	0.6522909039610791	0.358508604207	'hydrophobic to hydrophobic' 'surface'
1LZ1	1091	74	A	V	D	0.6522909039610791	0.430210325047801	'hydrophobic to polar' 'hydrophobic to negative' 'surface'
1LZ1	1051	74	A	V	F	0.6522909039610791	0.286806883365201	'small to large' 'hydrophobic to hydrophobic' 'surface'
1LZ1	1001	74	A	V	G	0.6522909039610791	0.215105162523901	'hydrophobic to hydrophobic' 'surface'
1LZ1	1011	74	A	V	I	0.6522909039610791	-0.454110898661568	'hydrophobic to hydrophobic' 'surface'
1LZ1	1025	74	A	V	L	0.6522909039610791	-0.191204588910134	'hydrophobic to hydrophobic' 'surface'
1LZ1	1039	74	A	V	M	0.6522909039610791	-0.645315487571702	'hydrophobic to hydrophobic' 'surface'
1LZ1	1103	74	A	V	N	0.6522909039610791	0.334608030592734	'hydrophobic to polar' 'hydrophobic to non-charged polar' 'surface'
1LZ1	1112	74	A	V	R	0.6522909039610791	0.0717017208413002	'small to large' 'hydrophobic to polar' 'hydrophobic to positive' 'surface'
1LZ1	1015	74	A	V	S	0.6522909039610791	0.382409177820268	'hydrophobic to polar' 'hydrophobic to non-charged polar' 'surface'
1LZ1	1080	74	A	V	Y	0.6522909039610791	0.239005736137667	'small to large' 'hydrophobic to polar' 'hydrophobic to non-charged polar' 'surface'
1LZ1	1041	77	A	C	A	0.14630273906617478	4.6	'involves cysteine' 'buried'
1LZ1	1037	78	A	H	A	0.8659148262225782	0.1434034416826	'large to small' 'polar to hydrophobic' 'non-charged polar to hydrophobic' 'surface'
1LZ1	1029	78	A	H	G	0.8659148262225782	0.525812619502868	'large to small' 'polar to hydrophobic' 'non-charged polar to hydrophobic' 'surface'
1LZ1	1012	7	A	E	Q	0.2874214655151056	-0.0956022944550669	'negative to non-charged polar' 'buried'
1LZ1	1046	89	A	I	A	0.025115431660000954	2.70076481836	'hydrophobic to hydrophobic' 'buried'
1LZ1	1056	89	A	I	V	0.025115431660000954	0.478011472275	'hydrophobic to hydrophobic' 'buried'
1LZ1	1071	8	A	L	T	0.0	3.72848948374761	'hydrophobic to polar' 'hydrophobic to non-charged polar' 'buried'
1LZ1	1002	91	A	D	P	0.3477817184256523	0.8	'involves proline' 'buried'
1LZ1	1102	92	A	A	S	0.004421081266259703	-0.812619502868069	'hydrophobic to polar' 'hydrophobic to non-charged polar' 'buried'
1LZ1	1105	93	A	V	A	0.01272889839978654	0.740917782027	'hydrophobic to hydrophobic' 'buried'
1LZ1	1111	93	A	V	T	0.01272889839978654	0.669216061185468	'hydrophobic to polar' 'hydrophobic to non-charged polar' 'buried'
1LZ1	1043	96	A	A	M	0.0	-0.0239005736137667	'hydrophobic to hydrophobic' 'buried'
1LZ1	1006	96	A	A	S	0.0	1.0038240917782	'hydrophobic to polar' 'hydrophobic to non-charged polar' 'buried'
1LZ1	999	99	A	V	A	0.015911122999733192	0.979923518164	'hydrophobic to hydrophobic' 'buried'
1LZ1	1020	99	A	V	T	0.015911122999733192	0.501912045889101	'hydrophobic to polar' 'hydrophobic to non-charged polar' 'buried'
1LZ1	1079	9	A	A	S	0.0	0.0239005736137667	'hydrophobic to polar' 'hydrophobic to non-charged polar' 'buried'
1MGR	1113	11	A	Y	F	0.35310845116082745	0.6	'polar to hydrophobic' 'non-charged polar to hydrophobic' 'buried'
1MGR	1114	33	A	Y	F	0.29161466265719144	-0.5	'polar to hydrophobic' 'non-charged polar to hydrophobic' 'buried'
1MGR	1115	54	A	Y	F	0.12273390499352396	2.6	'polar to hydrophobic' 'non-charged polar to hydrophobic' 'buried'
1MGR	1116	55	A	Y	F	0.020999085577159956	2.1	'polar to hydrophobic' 'non-charged polar to hydrophobic' 'buried'
1MGR	1117	58	A	Y	F	0.11250596907826213	0.7	'polar to hydrophobic' 'non-charged polar to hydrophobic' 'buried'
1MGR	1118	83	A	Y	F	0.06228751228877878	1.5	'polar to hydrophobic' 'non-charged polar to hydrophobic' 'buried'
1MGR	1119	84	A	Y	F	0.03361978675706977	1.0	'polar to hydrophobic' 'non-charged polar to hydrophobic' 'buried'
1MGR	1120	89	A	Y	F	0.08368000878553129	0.0	'polar to hydrophobic' 'non-charged polar to hydrophobic' 'buried'
1MJC	1129	18	A	F	L	0.19511408338356842	1.0	'hydrophobic to hydrophobic' 'buried'
1MJC	1125	18	A	F	S	0.19511408338356842	1.54	'large to small' 'hydrophobic to polar' 'hydrophobic to non-charged polar' 'buried'
1MJC	1128	20	A	F	L	0.24236030570917527	0.31	'hydrophobic to hydrophobic' 'buried'
1MJC	1123	20	A	F	S	0.24236030570917527	1.16	'large to small' 'hydrophobic to polar' 'hydrophobic to non-charged polar' 'buried'
1MJC	1127	31	A	F	L	0.2838973378445503	0.66	'hydrophobic to hydrophobic' 'buried'
1MJC	1121	31	A	F	S	0.2838973378445503	1.03	'large to small' 'hydrophobic to polar' 'hydrophobic to non-charged polar' 'buried'
1MJC	1122	42	A	Y	W	0.4641610336191067	-0.2	'polar to hydrophobic' 'non-charged polar to hydrophobic' 'buried'
1MJC	1124	52	A	S	W	0.060659846067477444	0.2	'small to large' 'polar to hydrophobic' 'non-charged polar to hydrophobic' 'buried'
1MJC	1126	68	A	T	W	0.3231372675611916	-0.7	'small to large' 'polar to hydrophobic' 'non-charged polar to hydrophobic' 'buried'
1MSI	1134	23	A	R	A	0.4592830509614234	0.9	'large to small' 'polar to hydrophobic' 'positive to hydrophobic' 'buried'
1MSI	1135	25	A	E	A	0.41198108736776207	-0.02	'large to small' 'polar to hydrophobic' 'negative to hydrophobic' 'buried'
1MSI	1132	36	A	D	A	0.11341168608406127	-0.95	'polar to hydrophobic' 'negative to hydrophobic' 'buried'
1MSI	1133	39	A	R	A	0.618617258411447	0.63	'large to small' 'polar to hydrophobic' 'positive to hydrophobic' 'surface'
1MSI	1130	47	A	R	A	0.6335310864752156	0.67	'large to small' 'polar to hydrophobic' 'positive to hydrophobic' 'surface'
1MSI	1131	58	A	D	N	0.6348116574927813	0.12	'negative to non-charged polar' 'surface'
1MYL	1145	12	A	L	A	0.44638689541082255	1.32	'hydrophobic to hydrophobic' 'buried'
1MYL	1147	18	A	V	A	0.33579038838952713	0.79	'hydrophobic to hydrophobic' 'buried'
1MYL	1149	19	A	L	A	0.2303290530048046	0.82	'hydrophobic to hydrophobic' 'buried'
1MYL	1151	22	A	V	A	0.11780070406038737	3.02	'hydrophobic to hydrophobic' 'buried'
1MYL	1137	25	A	V	A	0.24984112725978705	-0.04	'hydrophobic to hydrophobic' 'buried'
1MYL	1139	30	A	G	A	0.8005156944729047	1.29	'hydrophobic to hydrophobic' 'surface'
1MYL	1140	31	A	M	A	0.39445001696886284	3.17	'hydrophobic to hydrophobic' 'buried'
1MYL	1141	32	A	S	A	0.4896806659624761	3.76	'polar to hydrophobic' 'non-charged polar to hydrophobic' 'buried'
1MYL	1142	33	A	V	A	0.19606143997915554	1.77	'hydrophobic to hydrophobic' 'buried'
1MYL	1143	36	A	Y	A	0.1568382219567221	2.71	'large to small' 'polar to hydrophobic' 'non-charged polar to hydrophobic' 'buried'
1MYL	1144	37	A	I	V	0.16462392050917862	1.37	'hydrophobic to hydrophobic' 'buried'
1MYL	1146	38	A	Y	A	0.6066311380781887	3.0	'large to small' 'polar to hydrophobic' 'non-charged polar to hydrophobic' 'surface'
1MYL	1148	40	A	L	A	0.40830384509185014	1.31	'hydrophobic to hydrophobic' 'buried'
1MYL	1150	41	A	V	A	0.3341773783911681	3.71	'hydrophobic to hydrophobic' 'buried'
1MYL	1136	42	A	M	A	0.5027313897351118	2.97	'hydrophobic to hydrophobic' 'surface'
1MYL	1138	45	A	F	A	0.4531815004342051	2.7	'large to small' 'hydrophobic to hydrophobic' 'buried'
1N0J	1153	143	A	Q	N	0.0	-2.79	'non-charged polar to non-charged polar' 'buried'
1N0J	1152	34	A	Y	F	0.05435282441738483	-12.7	'polar to hydrophobic' 'non-charged polar to hydrophobic' 'buried'
1N0J	1154	58	A	I	T	0.5629474359150722	2.7	'hydrophobic to polar' 'hydrophobic to non-charged polar' 'surface'
1OH0	1155	16	A	Y	S	0.03204134911623642	11.9	'large to small' 'non-charged polar to non-charged polar' 'buried'
1OH0	1156	32	A	Y	S	0.0	13.7	'large to small' 'non-charged polar to non-charged polar' 'buried'
1OH0	1157	57	A	Y	S	0.0716245191800148	9.5	'large to small' 'non-charged polar to non-charged polar' 'buried'
1OIA	1163	13	A	Y	F	0.16566710282658495	0.7	'polar to hydrophobic' 'non-charged polar to hydrophobic' 'buried'
1OIA	1164	13	A	Y	T	0.16566710282658495	1.3	'large to small' 'non-charged polar to non-charged polar' 'buried'
1OIA	1165	31	A	Y	F	0.4489068490593719	0.0	'polar to hydrophobic' 'non-charged polar to hydrophobic' 'buried'
1OIA	1158	31	A	Y	S	0.4489068490593719	2.3	'large to small' 'non-charged polar to non-charged polar' 'buried'
1OIA	1160	78	A	Y	D	0.29012214234362554	5.1	'non-charged polar to negative' 'buried'
1OIA	1159	78	A	Y	F	0.29012214234362554	0.0	'polar to hydrophobic' 'non-charged polar to hydrophobic' 'buried'
1OIA	1161	86	A	Y	F	0.09058450472332806	2.6	'polar to hydrophobic' 'non-charged polar to hydrophobic' 'buried'
1OIA	1162	86	A	Y	T	0.09058450472332806	2.9	'large to small' 'non-charged polar to non-charged polar' 'buried'
1ONC	1167	23	A	M	L	0.0	2.62906309751434	'hydrophobic to hydrophobic' 'buried'
1ONC	1169	28	A	F	A	0.027821651262402287	4.99521988527725	'large to small' 'hydrophobic to hydrophobic' 'buried'
1ONC	1168	28	A	F	T	0.027821651262402287	5.30592734225621	'large to small' 'hydrophobic to polar' 'hydrophobic to non-charged polar' 'buried'
1ONC	1166	36	A	F	Y	0.04701015983004705	4.66061185468451	'hydrophobic to polar' 'hydrophobic to non-charged polar' 'buried'
1PGA	1204	10	A	K	P	1.0458249113133802	0.2	'involves proline' 'surface'
1PGA	1207	21	A	V	P	0.8511438789115577	-0.5	'involves proline' 'surface'
1PGA	1202	22	A	D	G	0.4145788098645218	1.2	'polar to hydrophobic' 'negative to hydrophobic' 'buried'
1PGA	1173	23	A	A	P	0.209928499892701	0.3	'involves proline' 'buried'
1PGA	1177	24	A	A	P	0.5021763026724083	0.5	'involves proline' 'surface'
1PGA	1181	25	A	T	P	0.37174799812181264	2.8	'involves proline' 'buried'
1PGA	1205	26	A	A	P	0.0	3.4	'involves proline' 'buried'
1PGA	1185	29	A	V	P	0.4745280383526262	3.5	'involves proline' 'buried'
1PGA	1197	2	A	T	P	0.5887310328661691	2.7	'involves proline' 'surface'
1PGA	1189	36	A	D	P	0.7089203263810842	3.1	'involves proline' 'surface'
1PGA	1187	46	A	D	A	0.39372940413284707	1.3623326959847	'polar to hydrophobic' 'negative to hydrophobic' 'buried'
1PGA	1171	47	A	D	A	0.4494847961484568	-0.358508604206501	'polar to hydrophobic' 'negative to hydrophobic' 'buried'
1PGA	1192	48	A	A	P	0.7952052530603649	0.7	'involves proline' 'surface'
1PGA	1183	49	A	T	A	0.6343411967424805	0.860420650095602	'polar to hydrophobic' 'non-charged polar to hydrophobic' 'surface'
1PGA	1179	50	A	K	A	0.4395009366172	0.454110898661568	'large to small' 'polar to hydrophobic' 'positive to hydrophobic' 'buried'
1PGA	1195	53	A	T	A	0.2521631362019926	0.1	'polar to hydrophobic' 'non-charged polar to hydrophobic' 'buried'
1PGA	1199	53	A	T	C	0.2521631362019926	-0.78	'involves cysteine' 'buried'
1PGA	1191	53	A	T	D	0.2521631362019926	0.9	'non-charged polar to negative' 'buried'
1PGA	1188	53	A	T	E	0.2521631362019926	0.1	'small to large' 'non-charged polar to negative' 'buried'
1PGA	1182	53	A	T	F	0.2521631362019926	-1.08	'small to large' 'polar to hydrophobic' 'non-charged polar to hydrophobic' 'buried'
1PGA	1194	53	A	T	G	0.2521631362019926	1.21	'polar to hydrophobic' 'non-charged polar to hydrophobic' 'buried'
1PGA	1176	53	A	T	H	0.2521631362019926	-0.37	'small to large' 'non-charged polar to non-charged polar' 'buried'
1PGA	1178	53	A	T	I	0.2521631362019926	-0.1	'polar to hydrophobic' 'non-charged polar to hydrophobic' 'buried'
1PGA	1184	53	A	T	K	0.2521631362019926	-0.35	'small to large' 'non-charged polar to positive' 'buried'
1PGA	1203	53	A	T	L	0.2521631362019926	-0.45	'polar to hydrophobic' 'non-charged polar to hydrophobic' 'buried'
1PGA	1196	53	A	T	M	0.2521631362019926	-0.9	'polar to hydrophobic' 'non-charged polar to hydrophobic' 'buried'
1PGA	1172	53	A	T	N	0.2521631362019926	-0.52	'non-charged polar to non-charged polar' 'buried'
1PGA	1180	53	A	T	Q	0.2521631362019926	-0.38	'small to large' 'non-charged polar to non-charged polar' 'buried'
1PGA	1206	53	A	T	R	0.2521631362019926	0.1	'small to large' 'non-charged polar to positive' 'buried'
1PGA	1193	53	A	T	S	0.2521631362019926	-0.87	'non-charged polar to non-charged polar' 'buried'
1PGA	1174	53	A	T	T	0.2521631362019926	-1.36	'non-charged polar to non-charged polar' 'buried'
1PGA	1190	53	A	T	V	0.2521631362019926	-0.94	'polar to hydrophobic' 'non-charged polar to hydrophobic' 'buried'
1PGA	1186	53	A	T	W	0.2521631362019926	-1.04	'small to large' 'polar to hydrophobic' 'non-charged polar to hydrophobic' 'buried'
1PGA	1170	53	A	T	Y	0.2521631362019926	-1.63	'small to large' 'non-charged polar to non-charged polar' 'buried'
1PGA	1175	54	A	V	A	0.0	0.0956022944550669	'hydrophobic to hydrophobic' 'buried'
1PGA	1198	6	A	I	N	0.3184413799591051	-2.07	'hydrophobic to polar' 'hydrophobic to non-charged polar' 'buried'
1PGA	1201	6	A	I	T	0.3184413799591051	-2.0	'hydrophobic to polar' 'hydrophobic to non-charged polar' 'buried'
1PGA	1200	9	A	G	P	0.0065976577473459246	2.4	'involves proline' 'buried'
1PIN	1249	10	A	G	A	0.28614849526698016	0.848470363288719	'hydrophobic to hydrophobic' 'buried'
1PIN	1254	11	A	W	F	0.08627982150999775	1.92877629063098	'hydrophobic to hydrophobic' 'buried'
1PIN	1260	12	A	E	A	0.46899709166968584	0.482791586998088	'large to small' 'polar to hydrophobic' 'negative to hydrophobic' 'buried'
1PIN	1210	13	A	K	A	0.8820032329160946	0.0239005736137667	'large to small' 'polar to hydrophobic' 'positive to hydrophobic' 'surface'
1PIN	1216	14	A	R	A	0.6417575804057778	1.63193116634799	'large to small' 'polar to hydrophobic' 'positive to hydrophobic' 'surface'
1PIN	1221	15	A	M	A	0.6422043163719032	0.590344168260038	'hydrophobic to hydrophobic' 'surface'
1PIN	1226	16	A	S	A	0.31840240334781883	0.442160611854685	'polar to hydrophobic' 'non-charged polar to hydrophobic' 'buried'
1PIN	1231	16	A	S	G	0.31840240334781883	0.922562141491396	'polar to hydrophobic' 'non-charged polar to hydrophobic' 'buried'
1PIN	1236	17	A	R	A	1.2503123846505668	0.00478011472275335	'large to small' 'polar to hydrophobic' 'positive to hydrophobic' 'surface'
1PIN	1241	17	A	R	G	1.2503123846505668	0.217495219885277	'large to small' 'polar to hydrophobic' 'positive to hydrophobic' 'surface'
1PIN	1246	18	A	S	A	0.9604895101848661	-0.0334608030592734	'polar to hydrophobic' 'non-charged polar to hydrophobic' 'surface'
1PIN	1251	18	A	S	G	0.9604895101848661	-0.0215105162523901	'polar to hydrophobic' 'non-charged polar to hydrophobic' 'surface'
1PIN	1256	19	A	S	A	0.36940662994304424	0.13623326959847	'polar to hydrophobic' 'non-charged polar to hydrophobic' 'buried'
1PIN	1262	19	A	S	G	0.36940662994304424	-0.00717017208413002	'polar to hydrophobic' 'non-charged polar to hydrophobic' 'buried'
1PIN	1212	20	A	G	A	0.5919586838514331	0.862810707456979	'hydrophobic to hydrophobic' 'surface'
1PIN	1218	21	A	R	A	0.8476436233957894	0.645315487571702	'large to small' 'polar to hydrophobic' 'positive to hydrophobic' 'surface'
1PIN	1223	21	A	R	G	0.8476436233957894	0.671606118546845	'large to small' 'polar to hydrophobic' 'positive to hydrophobic' 'surface'
1PIN	1228	22	A	V	A	0.3615754220811476	0.255736137667304	'hydrophobic to hydrophobic' 'buried'
1PIN	1233	23	A	Y	A	0.1704049317293846	2.05066921606119	'large to small' 'polar to hydrophobic' 'non-charged polar to hydrophobic' 'buried'
1PIN	1243	23	A	Y	F	0.1704049317293846	0.516252390057361	'polar to hydrophobic' 'non-charged polar to hydrophobic' 'buried'
1PIN	1238	23	A	Y	L	0.1704049317293846	1.18068833652008	'polar to hydrophobic' 'non-charged polar to hydrophobic' 'buried'
1PIN	1248	24	A	Y	F	0.1170168837578002	0.664435946462715	'polar to hydrophobic' 'non-charged polar to hydrophobic' 'buried'
1PIN	1253	24	A	Y	W	0.1170168837578002	0.556883365200765	'polar to hydrophobic' 'non-charged polar to hydrophobic' 'buried'
1PIN	1259	25	A	F	A	0.23049816530729636	2.13671128107075	'large to small' 'hydrophobic to hydrophobic' 'buried'
1PIN	1209	25	A	F	L	0.23049816530729636	1.36711281070746	'hydrophobic to hydrophobic' 'buried'
1PIN	1215	25	A	F	Y	0.23049816530729636	-0.215105162523901	'hydrophobic to polar' 'hydrophobic to non-charged polar' 'buried'
1PIN	1220	26	A	N	D	0.007258275475401454	1.87858508604206	'non-charged polar to negative' 'buried'
1PIN	1225	27	A	H	A	0.5148678491350573	0.12189292543021	'large to small' 'polar to hydrophobic' 'non-charged polar to hydrophobic' 'surface'
1PIN	1230	27	A	H	G	0.5148678491350573	0.678776290630975	'large to small' 'polar to hydrophobic' 'non-charged polar to hydrophobic' 'surface'
1PIN	1235	28	A	I	A	0.43990197750930876	0.358508604206501	'hydrophobic to hydrophobic' 'buried'
1PIN	1240	28	A	I	G	0.43990197750930876	0.956022944550669	'hydrophobic to hydrophobic' 'buried'
1PIN	1245	29	A	T	A	0.0	1.24521988527725	'polar to hydrophobic' 'non-charged polar to hydrophobic' 'buried'
1PIN	1261	29	A	T	D	0.0	1.33365200764818	'non-charged polar to negative' 'buried'
1PIN	1250	29	A	T	G	0.0	1.98613766730402	'polar to hydrophobic' 'non-charged polar to hydrophobic' 'buried'
1PIN	1255	29	A	T	S	0.0	0.645315487571702	'non-charged polar to non-charged polar' 'buried'
1PIN	1211	30	A	N	A	0.2659538121439361	0.473231357552581	'polar to hydrophobic' 'non-charged polar to hydrophobic' 'buried'
1PIN	1217	30	A	N	G	0.2659538121439361	-0.528202676864245	'polar to hydrophobic' 'non-charged polar to hydrophobic' 'buried'
1PIN	1222	31	A	A	G	0.030947568863817762	1.48900573613767	'hydrophobic to hydrophobic' 'buried'
1PIN	1227	32	A	S	A	0.23820431999679378	0.262906309751434	'polar to hydrophobic' 'non-charged polar to hydrophobic' 'buried'
1PIN	1232	32	A	S	G	0.23820431999679378	0.805449330783939	'polar to hydrophobic' 'non-charged polar to hydrophobic' 'buried'
1PIN	1237	33	A	Q	A	0.21193820701436542	0.568833652007648	'large to small' 'polar to hydrophobic' 'non-charged polar to hydrophobic' 'buried'
1PIN	1242	34	A	W	A	0.5662579533482665	0.403919694072658	'large to small' 'hydrophobic to hydrophobic' 'surface'
1PIN	1247	34	A	W	F	0.5662579533482665	0.102772466539197	'hydrophobic to hydrophobic' 'surface'
1PIN	1252	35	A	E	A	0.6170686980743024	0.728967495219885	'large to small' 'polar to hydrophobic' 'negative to hydrophobic' 'surface'
1PIN	1257	36	A	R	A	0.5766653043614081	0.291586998087954	'large to small' 'polar to hydrophobic' 'positive to hydrophobic' 'surface'
1PIN	1263	38	A	S	A	0.17879534630170743	-0.0501912045889101	'polar to hydrophobic' 'non-charged polar to hydrophobic' 'buried'
1PIN	1213	38	A	S	G	0.17879534630170743	0.0812619502868069	'polar to hydrophobic' 'non-charged polar to hydrophobic' 'buried'
1PIN	1258	6	A	K	A	1.1668461563573707	-0.15057361376673	'large to small' 'polar to hydrophobic' 'positive to hydrophobic' 'surface'
1PIN	1208	7	A	L	A	0.27285934538303225	1.72394837476099	'hydrophobic to hydrophobic' 'buried'
1PIN	1214	7	A	L	I	0.27285934538303225	0.850860420650096	'hydrophobic to hydrophobic' 'buried'
1PIN	1224	7	A	L	N	0.27285934538303225	0.898661567877629	'hydrophobic to polar' 'hydrophobic to non-charged polar' 'buried'
1PIN	1219	7	A	L	V	0.27285934538303225	1.26195028680688	'hydrophobic to hydrophobic' 'buried'
1PIN	1229	8	A	P	A	0.15921606252767023	0.965583173996176	'involves proline' 'buried'
1PIN	1234	8	A	P	G	0.15921606252767023	0.915391969407266	'involves proline' 'buried'
1PIN	1239	9	A	P	A	0.7088085769263227	0.188814531548757	'involves proline' 'surface'
1PIN	1244	9	A	P	G	0.7088085769263227	0.492351816443595	'involves proline' 'surface'
1POH	1276	31	A	S	A	0.02998928031129215	0.334608030592734	'polar to hydrophobic' 'non-charged polar to hydrophobic' 'buried'
1POH	1268	46	A	S	A	0.24626392274389175	0.9	'polar to hydrophobic' 'non-charged polar to hydrophobic' 'buried'
1POH	1264	46	A	S	D	0.24626392274389175	-1.5	'non-charged polar to negative' 'buried'
1POH	1266	46	A	S	N	0.24626392274389175	-0.5	'non-charged polar to non-charged polar' 'buried'
1POH	1267	49	A	K	A	0.6288350129735577	-1.4	'large to small' 'polar to hydrophobic' 'positive to hydrophobic' 'surface'
1POH	1273	49	A	K	D	0.6288350129735577	-1.5	'positive to negative' 'surface'
1POH	1269	49	A	K	E	0.6288350129735577	-1.9	'positive to negative' 'surface'
1POH	1265	49	A	K	G	0.6288350129735577	-1.0	'large to small' 'polar to hydrophobic' 'positive to hydrophobic' 'surface'
1POH	1275	49	A	K	M	0.6288350129735577	-1.0	'polar to hydrophobic' 'positive to hydrophobic' 'surface'
1POH	1271	49	A	K	N	0.6288350129735577	-0.3	'positive to non-charged polar' 'surface'
1POH	1274	49	A	K	Q	0.6288350129735577	-1.6	'positive to non-charged polar' 'surface'
1POH	1270	49	A	K	R	0.6288350129735577	0.1	'charge to charge' 'surface'
1POH	1272	49	A	K	S	0.6288350129735577	-1.0	'large to small' 'positive to non-charged polar' 'surface'
1QLP	1314	145	A	V	I	0.07957021346425641	-0.2	'hydrophobic to hydrophobic' 'buried'
1QLP	1316	145	A	V	L	0.07957021346425641	0.7	'hydrophobic to hydrophobic' 'buried'
1QLP	1279	173	A	V	I	0.006364449199893299	-0.5	'hydrophobic to hydrophobic' 'buried'
1QLP	1282	173	A	V	L	0.006364449199893299	0.6	'hydrophobic to hydrophobic' 'buried'
1QLP	1298	183	A	A	F	0.0	-1.5	'small to large' 'hydrophobic to hydrophobic' 'buried'
1QLP	1289	183	A	A	I	0.0	-1.8	'hydrophobic to hydrophobic' 'buried'
1QLP	1293	183	A	A	L	0.0	-1.4	'hydrophobic to hydrophobic' 'buried'
1QLP	1285	183	A	A	V	0.0	-3.8	'hydrophobic to hydrophobic' 'buried'
1QLP	1315	248	A	A	F	0.0	-1.8	'small to large' 'hydrophobic to hydrophobic' 'buried'
1QLP	1308	248	A	A	I	0.0	-2.2	'hydrophobic to hydrophobic' 'buried'
1QLP	1312	248	A	A	L	0.0	-1.5	'hydrophobic to hydrophobic' 'buried'
1QLP	1303	248	A	A	V	0.0	-2.3	'hydrophobic to hydrophobic' 'buried'
1QLP	1281	250	A	A	I	0.0	0.4	'hydrophobic to hydrophobic' 'buried'
1QLP	1284	250	A	A	L	0.0	1.0	'hydrophobic to hydrophobic' 'buried'
1QLP	1278	250	A	A	V	0.0	0.4	'hydrophobic to hydrophobic' 'buried'
1QLP	1291	284	A	A	I	0.0	0.0	'hydrophobic to hydrophobic' 'buried'
1QLP	1287	284	A	A	V	0.0	-0.8	'hydrophobic to hydrophobic' 'buried'
1QLP	1292	31	A	A	I	0.050872857148785734	-0.9	'hydrophobic to hydrophobic' 'buried'
1QLP	1297	31	A	A	L	0.050872857148785734	-0.9	'hydrophobic to hydrophobic' 'buried'
1QLP	1302	31	A	A	P	0.050872857148785734	-2.5	'involves proline' 'buried'
1QLP	1288	31	A	A	V	0.050872857148785734	-0.6	'hydrophobic to hydrophobic' 'buried'
1QLP	1296	321	A	V	I	0.0	-0.6	'hydrophobic to hydrophobic' 'buried'
1QLP	1301	321	A	V	L	0.0	1.2	'hydrophobic to hydrophobic' 'buried'
1QLP	1313	330	A	S	R	0.023736370588148197	-2.02	'small to large' 'non-charged polar to positive' 'buried'
1QLP	1294	331	A	K	F	0.18815280238603052	1.31	'polar to hydrophobic' 'positive to hydrophobic' 'buried'
1QLP	1299	331	A	K	I	0.18815280238603052	0.77	'polar to hydrophobic' 'positive to hydrophobic' 'buried'
1QLP	1309	331	A	K	T	0.18815280238603052	-0.43	'large to small' 'positive to non-charged polar' 'buried'
1QLP	1304	331	A	K	V	0.18815280238603052	0.65	'large to small' 'polar to hydrophobic' 'positive to hydrophobic' 'buried'
1QLP	1306	364	A	V	I	0.015911122999733192	-0.4	'hydrophobic to hydrophobic' 'buried'
1QLP	1310	364	A	V	L	0.015911122999733192	0.3	'hydrophobic to hydrophobic' 'buried'
1QLP	1295	374	A	M	I	0.002999535462334882	-2.3	'hydrophobic to hydrophobic' 'buried'
1QLP	1300	381	A	S	A	0.0	-1.0	'polar to hydrophobic' 'non-charged polar to hydrophobic' 'buried'
1QLP	1305	387	A	K	R	0.002690126939897953	-1.0	'charge to charge' 'buried'
1QLP	1277	51	A	F	C	0.0	-3.01	'large to small' 'involves cysteine' 'buried'
1QLP	1280	51	A	F	L	0.0	-2.1	'hydrophobic to hydrophobic' 'buried'
1QLP	1307	55	A	V	I	0.06047686586457657	0.2	'hydrophobic to hydrophobic' 'buried'
1QLP	1311	55	A	V	L	0.06047686586457657	0.3	'hydrophobic to hydrophobic' 'buried'
1QLP	1283	59	A	T	A	0.10858786989446306	-1.0	'polar to hydrophobic' 'non-charged polar to hydrophobic' 'buried'
1QLP	1286	68	A	T	A	0.03461626258868518	-1.0	'polar to hydrophobic' 'non-charged polar to hydrophobic' 'buried'
1QLP	1290	70	A	A	G	0.5453217558377563	-1.6	'hydrophobic to hydrophobic' 'surface'
1RGG	1353	16	A	T	V	0.33448513190802576	-0.3	'polar to hydrophobic' 'non-charged polar to hydrophobic' 'buried'
1RGG	1319	17	A	D	K	0.6077451778726334	1.1	'negative to positive' 'surface'
1RGG	1331	18	A	T	V	0.09460674606003311	1.4	'polar to hydrophobic' 'non-charged polar to hydrophobic' 'buried'
1RGG	1324	25	A	D	H	0.8178346469619318	-0.9	'negative to non-charged polar' 'surface'
1RGG	1343	25	A	D	K	0.8178346469619318	0.9	'negative to positive' 'surface'
1RGG	1320	2	A	V	T	0.2213001634353629	0.9	'hydrophobic to polar' 'hydrophobic to non-charged polar' 'buried'
1RGG	1339	30	A	Y	F	0.3694391692913045	-0.4	'polar to hydrophobic' 'non-charged polar to hydrophobic' 'buried'
1RGG	1345	33	A	D	A	0.1266468281523365	6.2	'polar to hydrophobic' 'negative to hydrophobic' 'buried'
1RGG	1325	36	A	V	T	0.35900035874645153	1.3	'hydrophobic to polar' 'hydrophobic to non-charged polar' 'buried'
1RGG	1326	38	A	Q	A	0.6789416059675646	-1.0	'large to small' 'polar to hydrophobic' 'non-charged polar to hydrophobic' 'surface'
1RGG	1340	39	A	N	A	0.09130019607178853	2.2	'polar to hydrophobic' 'non-charged polar to hydrophobic' 'buried'
1RGG	1329	39	A	N	D	0.09130019607178853	1.5	'non-charged polar to negative' 'buried'
1RGG	1335	39	A	N	S	0.09130019607178853	2.3	'non-charged polar to non-charged polar' 'buried'
1RGG	1322	40	A	R	E	1.1774424049555692	-0.3	'positive to negative' 'surface'
1RGG	1327	41	A	E	K	0.8743646621343026	1.2	'negative to positive' 'surface'
1RGG	1328	43	A	V	T	0.27041479781414246	0.5	'hydrophobic to polar' 'hydrophobic to non-charged polar' 'buried'
1RGG	1346	49	A	Y	F	0.821802737284567	0.2	'polar to hydrophobic' 'non-charged polar to hydrophobic' 'surface'
1RGG	1348	51	A	Y	F	0.12237507180318775	2.3	'polar to hydrophobic' 'non-charged polar to hydrophobic' 'buried'
1RGG	1351	52	A	Y	F	0.011207162247919613	3.6	'polar to hydrophobic' 'non-charged polar to hydrophobic' 'buried'
1RGG	1330	54	A	E	Q	0.10244640188436227	1.7	'negative to non-charged polar' 'buried'
1RGG	1354	55	A	Y	F	0.09064495624999258	0.6	'polar to hydrophobic' 'non-charged polar to hydrophobic' 'buried'
1RGG	1337	56	A	T	V	0.03948417451521905	1.9	'polar to hydrophobic' 'non-charged polar to hydrophobic' 'buried'
1RGG	1334	57	A	V	T	0.0	4.4	'hydrophobic to polar' 'hydrophobic to non-charged polar' 'buried'
1RGG	1356	59	A	T	V	0.25343499930801816	1.7	'polar to hydrophobic' 'non-charged polar to hydrophobic' 'buried'
1RGG	1350	5	A	T	V	0.47208143966367283	0.0	'polar to hydrophobic' 'non-charged polar to hydrophobic' 'buried'
1RGG	1336	65	A	R	A	0.21688950338545124	1.0	'large to small' 'polar to hydrophobic' 'positive to hydrophobic' 'buried'
1RGG	1344	67	A	T	V	0.4618460446627301	0.0	'polar to hydrophobic' 'non-charged polar to hydrophobic' 'buried'
1RGG	1359	72	A	T	V	0.08090187530757137	0.2	'polar to hydrophobic' 'non-charged polar to hydrophobic' 'buried'
1RGG	1333	74	A	E	K	0.7448133475470944	-1.1	'negative to positive' 'surface'
1RGG	1332	79	A	D	E	0.08793551993405653	0.3	'charge to charge' 'buried'
1RGG	1323	79	A	D	H	0.08793551993405653	-1.8	'negative to non-charged polar' 'buried'
1RGG	1349	79	A	D	I	0.08793551993405653	-2.9	'polar to hydrophobic' 'negative to hydrophobic' 'buried'
1RGG	1358	79	A	D	K	0.08793551993405653	-2.3	'negative to positive' 'buried'
1RGG	1355	79	A	D	L	0.08793551993405653	-2.7	'polar to hydrophobic' 'negative to hydrophobic' 'buried'
1RGG	1352	79	A	D	R	0.08793551993405653	-2.7	'negative to positive' 'buried'
1RGG	1318	79	A	D	W	0.08793551993405653	-2.3	'polar to hydrophobic' 'negative to hydrophobic' 'buried'
1RGG	1342	79	A	D	Y	0.08793551993405653	-2.9	'negative to non-charged polar' 'buried'
1RGG	1357	80	A	Y	F	0.02932137041366964	1.5	'polar to hydrophobic' 'non-charged polar to hydrophobic' 'buried'
1RGG	1317	81	A	Y	F	0.08340219696079777	1.2	'polar to hydrophobic' 'non-charged polar to hydrophobic' 'buried'
1RGG	1347	82	A	T	V	0.00972095887636081	1.7	'polar to hydrophobic' 'non-charged polar to hydrophobic' 'buried'
1RGG	1341	85	A	H	Q	0.5399819618254109	0.0	'non-charged polar to non-charged polar' 'surface'
1RGG	1321	86	A	Y	F	0.2267011469300196	0.3	'polar to hydrophobic' 'non-charged polar to hydrophobic' 'buried'
1RGG	1338	94	A	Q	K	0.4035323728086692	-0.3	'non-charged polar to positive' 'buried'
1RHG	1365	149	A	G	A	0.0	-2.29	'hydrophobic to hydrophobic' 'buried'
1RHG	1366	150	A	G	A	0.0	-2.86	'hydrophobic to hydrophobic' 'buried'
1RHG	1360	26	A	G	A	0.5175977793495837	-3.06	'hydrophobic to hydrophobic' 'surface'
1RHG	1361	28	A	G	A	0.0	-2.66	'hydrophobic to hydrophobic' 'buried'
1RHG	1362	73	A	G	A	0.4473272543434932	-1.44	'hydrophobic to hydrophobic' 'buried'
1RHG	1363	81	A	G	A	0.0	1.68	'hydrophobic to hydrophobic' 'buried'
1RHG	1364	87	A	G	A	0.21234300583059595	1.86	'hydrophobic to hydrophobic' 'buried'
1RIS	1368	22	A	E	Q	0.018427683306911715	0.4	'negative to non-charged polar' 'buried'
1RIS	1370	26	A	I	A	0.023129083704129548	2.8	'hydrophobic to hydrophobic' 'buried'
1RIS	1372	35	A	A	G	0.08027345922817804	0.2	'hydrophobic to hydrophobic' 'buried'
1RIS	1373	37	A	V	A	0.33242893510312344	3.0	'hydrophobic to hydrophobic' 'buried'
1RIS	1374	52	A	I	A	0.2285829820046629	1.0	'hydrophobic to hydrophobic' 'buried'
1RIS	1375	60	A	F	A	0.10188247475030585	-0.3	'large to small' 'hydrophobic to hydrophobic' 'buried'
1RIS	1376	65	A	V	A	0.004780636132715202	2.3	'hydrophobic to hydrophobic' 'buried'
1RIS	1378	75	A	L	A	0.0	0.7	'hydrophobic to hydrophobic' 'buried'
1RIS	1367	79	A	L	A	0.016444890358683323	2.7	'hydrophobic to hydrophobic' 'buried'
1RIS	1369	85	A	V	A	0.07913635477566887	2.9	'hydrophobic to hydrophobic' 'buried'
1RIS	1371	88	A	V	A	0.03677078857634899	1.2	'hydrophobic to hydrophobic' 'buried'
1RIS	1377	8	A	I	A	0.0	2.9	'hydrophobic to hydrophobic' 'buried'
1RN1	1418	11	B	Y	F	0.020076842798320976	2.11	'polar to hydrophobic' 'non-charged polar to hydrophobic' 'buried'
1RN1	1383	12	B	S	A	0.29210300775703507	1.23	'polar to hydrophobic' 'non-charged polar to hydrophobic' 'buried'
1RN1	1381	16	B	V	A	0.0	2.49	'hydrophobic to hydrophobic' 'buried'
1RN1	1398	16	B	V	C	0.0	5.3	'involves cysteine' 'buried'
1RN1	1386	16	B	V	S	0.0	4.66	'hydrophobic to polar' 'hydrophobic to non-charged polar' 'buried'
1RN1	1392	16	B	V	T	0.0	3.2	'hydrophobic to polar' 'hydrophobic to non-charged polar' 'buried'
1RN1	1389	17	B	S	A	0.45658653861513	-0.67	'polar to hydrophobic' 'non-charged polar to hydrophobic' 'buried'
1RN1	1426	21	B	A	C	0.5197534625857071	0.74	'involves cysteine' 'surface'
1RN1	1430	21	B	A	D	0.5197534625857071	-0.33	'hydrophobic to polar' 'hydrophobic to negative' 'surface'
1RN1	1433	21	B	A	E	0.5197534625857071	-0.05	'small to large' 'hydrophobic to polar' 'hydrophobic to negative' 'surface'
1RN1	1380	21	B	A	F	0.5197534625857071	0.57	'small to large' 'hydrophobic to hydrophobic' 'surface'
1RN1	1384	21	B	A	G	0.5197534625857071	0.9	'hydrophobic to hydrophobic' 'surface'
1RN1	1390	21	B	A	H	0.5197534625857071	0.56	'small to large' 'hydrophobic to polar' 'hydrophobic to non-charged polar' 'surface'
1RN1	1396	21	B	A	I	0.5197534625857071	0.44	'hydrophobic to hydrophobic' 'surface'
1RN1	1403	21	B	A	K	0.5197534625857071	0.51	'small to large' 'hydrophobic to polar' 'hydrophobic to positive' 'surface'
1RN1	1409	21	B	A	L	0.5197534625857071	0.13	'hydrophobic to hydrophobic' 'surface'
1RN1	1415	21	B	A	M	0.5197534625857071	0.15	'hydrophobic to hydrophobic' 'surface'
1RN1	1422	21	B	A	N	0.5197534625857071	-0.34	'hydrophobic to polar' 'hydrophobic to non-charged polar' 'surface'
1RN1	1428	21	B	A	Q	0.5197534625857071	0.26	'small to large' 'hydrophobic to polar' 'hydrophobic to non-charged polar' 'surface'
1RN1	1431	21	B	A	R	0.5197534625857071	0.41	'small to large' 'hydrophobic to polar' 'hydrophobic to positive' 'surface'
1RN1	1435	21	B	A	S	0.5197534625857071	0.49	'hydrophobic to polar' 'hydrophobic to non-charged polar' 'surface'
1RN1	1382	21	B	A	T	0.5197534625857071	0.57	'hydrophobic to polar' 'hydrophobic to non-charged polar' 'surface'
1RN1	1388	21	B	A	V	0.5197534625857071	0.66	'hydrophobic to hydrophobic' 'surface'
1RN1	1394	21	B	A	W	0.5197534625857071	0.3	'small to large' 'hydrophobic to hydrophobic' 'surface'
1RN1	1401	21	B	A	Y	0.5197534625857071	0.39	'small to large' 'hydrophobic to polar' 'hydrophobic to non-charged polar' 'surface'
1RN1	1413	24	B	Y	W	0.19546616949989273	-1.24282982791587	'polar to hydrophobic' 'non-charged polar to hydrophobic' 'buried'
1RN1	1400	25	B	Q	K	0.48224569417449453	-0.77	'non-charged polar to positive' 'buried'
1RN1	1407	36	B	N	A	0.5071479839373311	-0.03	'polar to hydrophobic' 'non-charged polar to hydrophobic' 'surface'
1RN1	1425	39	B	P	A	0.05897822849249212	4.95	'involves proline' 'buried'
1RN1	1385	40	B	H	T	0.3170207070018905	0.262906309751434	'large to small' 'non-charged polar to non-charged polar' 'buried'
1RN1	1424	42	B	Y	F	0.03282160900680152	-1.14	'polar to hydrophobic' 'non-charged polar to hydrophobic' 'buried'
1RN1	1427	42	B	Y	W	0.03282160900680152	0.1434034416826	'polar to hydrophobic' 'non-charged polar to hydrophobic' 'buried'
1RN1	1412	44	B	N	A	0.11897596690457789	2.0	'polar to hydrophobic' 'non-charged polar to hydrophobic' 'buried'
1RN1	1414	44	B	N	D	0.11897596690457789	2.0	'non-charged polar to negative' 'buried'
1RN1	1421	44	B	N	S	0.11897596690457789	1.9	'non-charged polar to non-charged polar' 'buried'
1RN1	1434	45	B	Y	W	0.798925132416213	-0.740917782026769	'polar to hydrophobic' 'non-charged polar to hydrophobic' 'surface'
1RN1	1391	49	B	D	A	0.8990449961895288	0.5	'polar to hydrophobic' 'negative to hydrophobic' 'surface'
1RN1	1436	49	B	D	H	0.8990449961895288	-1.1	'negative to non-charged polar' 'surface'
1RN1	1429	56	B	Y	F	0.07811948832440646	0.78	'polar to hydrophobic' 'non-charged polar to hydrophobic' 'buried'
1RN1	1432	57	B	Y	F	0.11380815888211597	0.5	'polar to hydrophobic' 'non-charged polar to hydrophobic' 'buried'
1RN1	1406	58	B	E	A	0.04151987395088541	0.9	'large to small' 'polar to hydrophobic' 'negative to hydrophobic' 'buried'
1RN1	1408	59	B	W	Y	0.003018569289117135	0.932122370936902	'hydrophobic to polar' 'hydrophobic to non-charged polar' 'buried'
1RN1	1395	64	B	S	A	0.6265474208998207	1.44	'polar to hydrophobic' 'non-charged polar to hydrophobic' 'surface'
1RN1	1379	68	B	Y	F	0.041687889583824585	1.36	'polar to hydrophobic' 'non-charged polar to hydrophobic' 'buried'
1RN1	1420	73	B	P	V	0.18917884283161635	1.52963671128107	'involves proline' 'buried'
1RN1	1423	76	B	D	A	0.02585986438923458	3.7	'polar to hydrophobic' 'negative to hydrophobic' 'buried'
1RN1	1410	76	B	D	N	0.02585986438923458	3.51	'negative to non-charged polar' 'buried'
1RN1	1416	76	B	D	S	0.02585986438923458	3.3	'negative to non-charged polar' 'buried'
1RN1	1387	78	B	V	A	0.0	4.08	'hydrophobic to hydrophobic' 'buried'
1RN1	1399	78	B	V	C	0.0	3.67	'involves cysteine' 'buried'
1RN1	1393	78	B	V	S	0.0	4.73	'hydrophobic to polar' 'hydrophobic to non-charged polar' 'buried'
1RN1	1404	78	B	V	T	0.0	4.08	'hydrophobic to polar' 'hydrophobic to non-charged polar' 'buried'
1RN1	1419	81	B	N	A	0.01611098799928095	2.87	'polar to hydrophobic' 'non-charged polar to hydrophobic' 'buried'
1RN1	1417	89	B	V	C	0.0	3.54	'involves cysteine' 'buried'
1RN1	1405	89	B	V	S	0.0	4.87	'hydrophobic to polar' 'hydrophobic to non-charged polar' 'buried'
1RN1	1411	89	B	V	T	0.0	3.07	'hydrophobic to polar' 'hydrophobic to non-charged polar' 'buried'
1RN1	1397	92	B	H	A	0.26724464673063375	0.621414913957935	'large to small' 'polar to hydrophobic' 'non-charged polar to hydrophobic' 'buried'
1RN1	1402	9	B	N	A	0.2507187231618524	0.9	'polar to hydrophobic' 'non-charged polar to hydrophobic' 'buried'
1ROP	1455	30	A	D	A	0.935915613306406	-0.3	'polar to hydrophobic' 'negative to hydrophobic' 'surface'
1ROP	1447	30	A	D	C	0.935915613306406	-0.8	'involves cysteine' 'surface'
1ROP	1439	30	A	D	E	0.935915613306406	-1.0	'charge to charge' 'surface'
1ROP	1440	30	A	D	F	0.935915613306406	0.1	'polar to hydrophobic' 'negative to hydrophobic' 'surface'
1ROP	1456	30	A	D	G	0.935915613306406	-2.0	'polar to hydrophobic' 'negative to hydrophobic' 'surface'
1ROP	1445	30	A	D	H	0.935915613306406	-0.9	'negative to non-charged polar' 'surface'
1ROP	1448	30	A	D	I	0.935915613306406	0.8	'polar to hydrophobic' 'negative to hydrophobic' 'surface'
1ROP	1443	30	A	D	K	0.935915613306406	-0.9	'negative to positive' 'surface'
1ROP	1438	30	A	D	L	0.935915613306406	0.1	'polar to hydrophobic' 'negative to hydrophobic' 'surface'
1ROP	1454	30	A	D	M	0.935915613306406	-0.6	'polar to hydrophobic' 'negative to hydrophobic' 'surface'
1ROP	1452	30	A	D	N	0.935915613306406	-0.8	'negative to non-charged polar' 'surface'
1ROP	1450	30	A	D	P	0.935915613306406	1.6	'involves proline' 'surface'
1ROP	1437	30	A	D	Q	0.935915613306406	-1.8	'negative to non-charged polar' 'surface'
1ROP	1449	30	A	D	R	0.935915613306406	-0.8	'negative to positive' 'surface'
1ROP	1441	30	A	D	S	0.935915613306406	-1.0	'negative to non-charged polar' 'surface'
1ROP	1442	30	A	D	T	0.935915613306406	0.4	'negative to non-charged polar' 'surface'
1ROP	1444	30	A	D	V	0.935915613306406	0.4	'polar to hydrophobic' 'negative to hydrophobic' 'surface'
1ROP	1446	30	A	D	W	0.935915613306406	0.4	'polar to hydrophobic' 'negative to hydrophobic' 'surface'
1ROP	1457	30	A	D	Y	0.935915613306406	-0.2	'negative to non-charged polar' 'surface'
1ROP	1453	41	A	L	A	0.42170499453364063	6.11854684512	'hydrophobic to hydrophobic' 'buried'
1ROP	1451	41	A	L	V	0.42170499453364063	2.53346080306	'hydrophobic to hydrophobic' 'buried'
1RRO	1458	21	A	P	A	0.5995219497880021	0.74	'involves proline' 'surface'
1RRO	1459	26	A	P	A	0.09708093883749967	0.74	'involves proline' 'buried'
1RTB	1509	106	A	I	A	0.0	4.37141491395793	'hydrophobic to hydrophobic' 'buried'
1RTB	1506	106	A	I	L	0.0	1.78776290630975	'hydrophobic to hydrophobic' 'buried'
1RTB	1505	106	A	I	V	0.0	0.800669216061185	'hydrophobic to hydrophobic' 'buried'
1RTB	1468	107	A	I	A	0.05984736076597875	2.84416826003824	'hydrophobic to hydrophobic' 'buried'
1RTB	1460	107	A	I	L	0.05984736076597875	2.19407265774379	'hydrophobic to hydrophobic' 'buried'
1RTB	1464	107	A	I	V	0.05984736076597875	0.0788718929254302	'hydrophobic to hydrophobic' 'buried'
1RTB	1475	108	A	V	A	0.0	4.19933078393881	'hydrophobic to hydrophobic' 'buried'
1RTB	1482	108	A	V	G	0.0	7.28250478011472	'hydrophobic to hydrophobic' 'buried'
1RTB	1494	108	A	V	I	0.0	0.434990439770555	'hydrophobic to hydrophobic' 'buried'
1RTB	1490	108	A	V	L	0.0	0.700286806883365	'hydrophobic to hydrophobic' 'buried'
1RTB	1489	109	A	A	G	0.01328352552331206	0.430210325047801	'hydrophobic to hydrophobic' 'buried'
1RTB	1491	114	A	P	A	0.7054609583457192	3.2	'involves proline' 'surface'
1RTB	1495	114	A	P	G	0.7054609583457192	2.8	'involves proline' 'surface'
1RTB	1493	116	A	V	A	0.09551053339517053	0.664435946462715	'hydrophobic to hydrophobic' 'buried'
1RTB	1497	116	A	V	G	0.09551053339517053	1.18307839388145	'hydrophobic to hydrophobic' 'buried'
1RTB	1499	118	A	V	A	0.13071090287607115	1.92160611854684	'hydrophobic to hydrophobic' 'buried'
1RTB	1502	118	A	V	G	0.13071090287607115	2.77246653919694	'hydrophobic to hydrophobic' 'buried'
1RTB	1483	119	A	H	A	0.296988800995655	-1.1	'large to small' 'polar to hydrophobic' 'non-charged polar to hydrophobic' 'buried'
1RTB	1476	121	A	D	A	0.059956036318674875	0.72	'polar to hydrophobic' 'negative to hydrophobic' 'buried'
1RTB	1469	121	A	D	N	0.059956036318674875	0.76	'negative to non-charged polar' 'buried'
1RTB	1487	123	A	S	A	0.1618960518378704	-1.14	'polar to hydrophobic' 'non-charged polar to hydrophobic' 'buried'
1RTB	1472	46	A	F	A	0.0	6.35755258126195	'large to small' 'hydrophobic to hydrophobic' 'buried'
1RTB	1461	46	A	F	L	0.0	3.20267686424474	'hydrophobic to hydrophobic' 'buried'
1RTB	1466	46	A	F	V	0.0	4.54110898661568	'large to small' 'hydrophobic to hydrophobic' 'buried'
1RTB	1500	47	A	V	A	0.0	3.80019120458891	'hydrophobic to hydrophobic' 'buried'
1RTB	1503	47	A	V	G	0.0	7.33986615678776	'hydrophobic to hydrophobic' 'buried'
1RTB	1473	4	A	A	S	0.3735294578326882	0.22	'hydrophobic to polar' 'hydrophobic to non-charged polar' 'buried'
1RTB	1507	54	A	V	A	0.0	2.57887189292543	'hydrophobic to hydrophobic' 'buried'
1RTB	1462	54	A	V	G	0.0	4.86615678776291	'hydrophobic to hydrophobic' 'buried'
1RTB	1471	54	A	V	I	0.0	1.94550669216061	'hydrophobic to hydrophobic' 'buried'
1RTB	1465	54	A	V	L	0.0	1.08508604206501	'hydrophobic to hydrophobic' 'buried'
1RTB	1467	57	A	V	A	0.0	2.85133843212237	'hydrophobic to hydrophobic' 'buried'
1RTB	1474	57	A	V	G	0.0	5.51864244741874	'hydrophobic to hydrophobic' 'buried'
1RTB	1485	57	A	V	I	0.0	1.29780114722753	'hydrophobic to hydrophobic' 'buried'
1RTB	1478	57	A	V	L	0.0	2.36854684512428	'hydrophobic to hydrophobic' 'buried'
1RTB	1480	5	A	A	S	0.23633503748906096	-0.08	'hydrophobic to polar' 'hydrophobic to non-charged polar' 'buried'
1RTB	1481	63	A	V	A	0.32945513612081484	2.02437858508604	'hydrophobic to hydrophobic' 'buried'
1RTB	1488	63	A	V	G	0.32945513612081484	3.49665391969407	'hydrophobic to hydrophobic' 'buried'
1RTB	1492	64	A	A	G	0.6353359985616709	0.434990439770555	'hydrophobic to hydrophobic' 'surface'
1RTB	1508	75	A	S	A	0.0	2.5	'polar to hydrophobic' 'non-charged polar to hydrophobic' 'buried'
1RTB	1463	75	A	S	T	0.0	2.8	'non-charged polar to non-charged polar' 'buried'
1RTB	1498	81	A	I	A	0.0027203345802717725	2.98757170172084	'hydrophobic to hydrophobic' 'buried'
1RTB	1501	81	A	I	G	0.0027203345802717725	4.80162523900574	'hydrophobic to hydrophobic' 'buried'
1RTB	1496	81	A	I	V	0.0027203345802717725	0.427820267686424	'hydrophobic to hydrophobic' 'buried'
1RTB	1479	93	A	P	A	0.7093193182310622	2.7	'involves proline' 'surface'
1RTB	1504	93	A	P	G	0.7093193182310622	2.2	'involves proline' 'surface'
1RTB	1486	93	A	P	S	0.7093193182310622	2.1	'involves proline' 'surface'
1RTB	1477	97	A	Y	A	0.03327468945918158	12.0	'large to small' 'polar to hydrophobic' 'non-charged polar to hydrophobic' 'buried'
1RTB	1470	97	A	Y	F	0.03327468945918158	3.54	'polar to hydrophobic' 'non-charged polar to hydrophobic' 'buried'
1RTB	1484	97	A	Y	G	0.03327468945918158	11.7	'large to small' 'polar to hydrophobic' 'non-charged polar to hydrophobic' 'buried'
1RTP	1512	21	1	A	P	0.6166347090054471	1.92	'involves proline' 'surface'
1RTP	1511	26	1	H	P	0.14826737625276046	-1.25	'involves proline' 'buried'
1RTP	1510	80	1	K	S	0.8194589491532852	0.29	'large to small' 'positive to non-charged polar' 'surface'
1SCE	1616	20	A	P	A	0.5163864735915525	0.3	'involves proline' 'surface'
1SCE	1613	28	A	S	A	0.04053192425527796	0.34	'polar to hydrophobic' 'non-charged polar to hydrophobic' 'buried'
1SCE	1615	28	A	S	G	0.04053192425527796	-0.89	'polar to hydrophobic' 'non-charged polar to hydrophobic' 'buried'
1SCE	1618	29	A	P	A	0.5825624190800424	-0.23	'involves proline' 'surface'
1SCE	1620	44	A	P	A	0.16571479834537461	3.04	'involves proline' 'buried'
1SCE	1621	52	A	P	A	0.09373332025689628	2.57	'involves proline' 'buried'
1SCE	1608	58	A	P	A	0.9045155522171785	0.35	'involves proline' 'surface'
1SCE	1614	7	A	P	A	0.22829857560600805	0.2	'involves proline' 'buried'
1SCE	1617	89	A	V	A	0.5603574282533598	0.24	'hydrophobic to hydrophobic' 'surface'
1SCE	1619	89	A	V	G	0.5603574282533598	-0.81	'hydrophobic to hydrophobic' 'surface'
1SCE	1609	90	A	P	A	0.25838684915898996	-1.19	'involves proline' 'buried'
1SCE	1611	90	A	P	G	0.25838684915898996	-1.33	'involves proline' 'buried'
1SCE	1610	92	A	P	A	0.8849169633573397	-0.07	'involves proline' 'surface'
1SCE	1612	92	A	P	G	0.8849169633573397	-0.07	'involves proline' 'surface'
1SHF	1646	107	A	E	A	0.10421320303080864	1.27	'large to small' 'polar to hydrophobic' 'negative to hydrophobic' 'buried'
1SHF	1628	107	A	E	D	0.10421320303080864	-0.68	'charge to charge' 'buried'
1SHF	1650	107	A	E	F	0.10421320303080864	1.63	'polar to hydrophobic' 'negative to hydrophobic' 'buried'
1SHF	1630	107	A	E	G	0.10421320303080864	2.29	'large to small' 'polar to hydrophobic' 'negative to hydrophobic' 'buried'
1SHF	1638	107	A	E	H	0.10421320303080864	0.99	'negative to non-charged polar' 'buried'
1SHF	1629	107	A	E	I	0.10421320303080864	2.71	'polar to hydrophobic' 'negative to hydrophobic' 'buried'
1SHF	1642	107	A	E	K	0.10421320303080864	0.97	'negative to positive' 'buried'
1SHF	1633	107	A	E	L	0.10421320303080864	3.02	'polar to hydrophobic' 'negative to hydrophobic' 'buried'
1SHF	1624	107	A	E	P	0.10421320303080864	1.71	'involves proline' 'buried'
1SHF	1635	107	A	E	Q	0.10421320303080864	0.74	'negative to non-charged polar' 'buried'
1SHF	1636	107	A	E	R	0.10421320303080864	3.38	'negative to positive' 'buried'
1SHF	1648	107	A	E	S	0.10421320303080864	1.64	'large to small' 'negative to non-charged polar' 'buried'
1SHF	1632	107	A	E	T	0.10421320303080864	0.6	'large to small' 'negative to non-charged polar' 'buried'
1SHF	1622	107	A	E	V	0.10421320303080864	2.0	'large to small' 'polar to hydrophobic' 'negative to hydrophobic' 'buried'
1SHF	1626	107	A	E	Y	0.10421320303080864	2.4	'negative to non-charged polar' 'buried'
1SHF	1623	124	A	S	A	0.0	0.71	'polar to hydrophobic' 'non-charged polar to hydrophobic' 'buried'
1SHF	1641	124	A	S	D	0.0	2.02	'non-charged polar to negative' 'buried'
1SHF	1634	124	A	S	F	0.0	1.9	'small to large' 'polar to hydrophobic' 'non-charged polar to hydrophobic' 'buried'
1SHF	1645	124	A	S	G	0.0	1.68	'polar to hydrophobic' 'non-charged polar to hydrophobic' 'buried'
1SHF	1651	124	A	S	H	0.0	1.25	'small to large' 'non-charged polar to non-charged polar' 'buried'
1SHF	1625	124	A	S	I	0.0	1.41	'polar to hydrophobic' 'non-charged polar to hydrophobic' 'buried'
1SHF	1639	124	A	S	K	0.0	-0.11	'small to large' 'non-charged polar to positive' 'buried'
1SHF	1649	124	A	S	L	0.0	0.37	'polar to hydrophobic' 'non-charged polar to hydrophobic' 'buried'
1SHF	1647	124	A	S	N	0.0	0.73	'non-charged polar to non-charged polar' 'buried'
1SHF	1643	124	A	S	R	0.0	0.18	'small to large' 'non-charged polar to positive' 'buried'
1SHF	1631	124	A	S	T	0.0	1.65	'non-charged polar to non-charged polar' 'buried'
1SHF	1627	124	A	S	V	0.0	1.1	'polar to hydrophobic' 'non-charged polar to hydrophobic' 'buried'
1SHF	1637	124	A	S	Y	0.0	2.27	'small to large' 'non-charged polar to non-charged polar' 'buried'
1SHF	1640	127	A	T	A	0.5480768914713938	2.59	'polar to hydrophobic' 'non-charged polar to hydrophobic' 'surface'
1SHF	1644	128	A	G	A	0.196342086871124	1.78	'hydrophobic to hydrophobic' 'buried'
1SHG	1653	13	A	Y	F	0.5668803833265985	-0.025	'polar to hydrophobic' 'non-charged polar to hydrophobic' 'surface'
1SHG	1654	18	A	K	F	0.9917998765997676	-2.33	'polar to hydrophobic' 'positive to hydrophobic' 'surface'
1SHG	1656	48	A	D	G	0.762242094725235	-0.979923518164436	'polar to hydrophobic' 'negative to hydrophobic' 'surface'
1SHG	1657	52	A	F	Y	0.26022517814100254	0.44	'hydrophobic to polar' 'hydrophobic to non-charged polar' 'buried'
1SHG	1655	57	A	Y	F	0.36928555849407696	-0.067	'polar to hydrophobic' 'non-charged polar to hydrophobic' 'buried'
1SHG	1652	59	A	K	F	0.640956556831804	-0.92	'polar to hydrophobic' 'positive to hydrophobic' 'surface'
1SHG	1658	59	A	K	Y	0.640956556831804	-0.84	'positive to non-charged polar' 'surface'
1STN	1905	100	A	N	A	0.0	5.2	'polar to hydrophobic' 'non-charged polar to hydrophobic' 'buried'
1STN	1853	100	A	N	G	0.0	5.1	'polar to hydrophobic' 'non-charged polar to hydrophobic' 'buried'
1STN	2087	101	A	E	A	0.16083437541412335	1.9	'large to small' 'polar to hydrophobic' 'negative to hydrophobic' 'buried'
1STN	1788	101	A	E	F	0.16083437541412335	3.1	'polar to hydrophobic' 'negative to hydrophobic' 'buried'
1STN	2140	101	A	E	G	0.16083437541412335	3.1	'large to small' 'polar to hydrophobic' 'negative to hydrophobic' 'buried'
1STN	1838	102	A	A	F	0.1017051508485057	1.9	'small to large' 'hydrophobic to hydrophobic' 'buried'
1STN	1989	102	A	A	G	0.1017051508485057	1.3	'hydrophobic to hydrophobic' 'buried'
1STN	2039	102	A	A	V	0.1017051508485057	1.9	'hydrophobic to hydrophobic' 'buried'
1STN	1825	103	A	L	A	0.0	4.6	'hydrophobic to hydrophobic' 'buried'
1STN	2000	103	A	L	G	0.0	6.6	'hydrophobic to hydrophobic' 'buried'
1STN	1947	103	A	L	I	0.0	1.1	'hydrophobic to hydrophobic' 'buried'
1STN	1998	103	A	L	V	0.0	2.0	'hydrophobic to hydrophobic' 'buried'
1STN	1879	104	A	V	A	0.0	2.9	'hydrophobic to hydrophobic' 'buried'
1STN	1932	104	A	V	G	0.0	6.5	'hydrophobic to hydrophobic' 'buried'
1STN	2098	104	A	V	I	0.0	-0.2	'hydrophobic to hydrophobic' 'buried'
1STN	2150	104	A	V	L	0.0	0.8	'hydrophobic to hydrophobic' 'buried'
1STN	1994	104	A	V	S	0.0	4.9	'hydrophobic to polar' 'hydrophobic to non-charged polar' 'buried'
1STN	2078	104	A	V	T	0.0	2.5	'hydrophobic to polar' 'hydrophobic to non-charged polar' 'buried'
1STN	1851	105	A	R	A	0.38779218646141733	1.4	'large to small' 'polar to hydrophobic' 'positive to hydrophobic' 'buried'
1STN	2064	105	A	R	C	0.38779218646141733	2.7	'large to small' 'involves cysteine' 'buried'
1STN	1889	105	A	R	F	0.38779218646141733	3.1	'polar to hydrophobic' 'positive to hydrophobic' 'buried'
1STN	1903	105	A	R	G	0.38779218646141733	2.4	'large to small' 'polar to hydrophobic' 'positive to hydrophobic' 'buried'
1STN	2075	106	A	Q	A	0.3821952922705708	-0.1	'large to small' 'polar to hydrophobic' 'non-charged polar to hydrophobic' 'buried'
1STN	2026	106	A	Q	G	0.3821952922705708	1.5	'large to small' 'polar to hydrophobic' 'non-charged polar to hydrophobic' 'buried'
1STN	1700	107	A	G	A	0.0	4.5	'hydrophobic to hydrophobic' 'buried'
1STN	2051	108	A	L	A	0.043853040956488794	5.8	'hydrophobic to hydrophobic' 'buried'
1STN	2102	108	A	L	G	0.043853040956488794	7.2	'hydrophobic to hydrophobic' 'buried'
1STN	2048	108	A	L	I	0.043853040956488794	3.4	'hydrophobic to hydrophobic' 'buried'
1STN	2099	108	A	L	V	0.043853040956488794	3.9	'hydrophobic to hydrophobic' 'buried'
1STN	2090	109	A	A	G	0.0	1.0	'hydrophobic to hydrophobic' 'buried'
1STN	2143	109	A	A	V	0.0	3.1	'hydrophobic to hydrophobic' 'buried'
1STN	1969	10	A	E	A	0.14070941785773203	1.3	'large to small' 'polar to hydrophobic' 'negative to hydrophobic' 'buried'
1STN	2021	10	A	E	G	0.14070941785773203	1.8	'large to small' 'polar to hydrophobic' 'negative to hydrophobic' 'buried'
1STN	1725	10	A	E	K	0.14070941785773203	2.2	'negative to positive' 'buried'
1STN	1777	10	A	E	Q	0.14070941785773203	1.3	'negative to non-charged polar' 'buried'
1STN	2158	110	A	K	A	0.7033184630650943	1.3	'large to small' 'polar to hydrophobic' 'positive to hydrophobic' 'surface'
1STN	1663	110	A	K	G	0.7033184630650943	2.7	'large to small' 'polar to hydrophobic' 'positive to hydrophobic' 'surface'
1STN	1984	111	A	V	A	0.08687773317724375	4.7	'hydrophobic to hydrophobic' 'buried'
1STN	2034	111	A	V	G	0.08687773317724375	4.9	'hydrophobic to hydrophobic' 'buried'
1STN	2202	111	A	V	I	0.08687773317724375	0.7	'hydrophobic to hydrophobic' 'buried'
1STN	1706	111	A	V	L	0.08687773317724375	0.9	'hydrophobic to hydrophobic' 'buried'
1STN	2044	111	A	V	S	0.08687773317724375	4.8	'hydrophobic to polar' 'hydrophobic to non-charged polar' 'buried'
1STN	2131	111	A	V	T	0.08687773317724375	2.3	'hydrophobic to polar' 'hydrophobic to non-charged polar' 'buried'
1STN	2115	112	A	A	C	0.18315113472567257	0.8	'involves cysteine' 'buried'
1STN	1942	112	A	A	F	0.18315113472567257	1.6	'small to large' 'hydrophobic to hydrophobic' 'buried'
1STN	2195	112	A	A	G	0.18315113472567257	0.0	'hydrophobic to hydrophobic' 'buried'
1STN	1699	112	A	A	V	0.18315113472567257	1.5	'hydrophobic to hydrophobic' 'buried'
1STN	2191	113	A	Y	A	0.7520842771801096	0.0	'large to small' 'polar to hydrophobic' 'non-charged polar to hydrophobic' 'surface'
1STN	1993	113	A	Y	F	0.7520842771801096	0.0	'polar to hydrophobic' 'non-charged polar to hydrophobic' 'surface'
1STN	1695	113	A	Y	G	0.7520842771801096	0.3	'large to small' 'polar to hydrophobic' 'non-charged polar to hydrophobic' 'surface'
1STN	1961	113	A	Y	L	0.7520842771801096	-0.2	'polar to hydrophobic' 'non-charged polar to hydrophobic' 'surface'
1STN	2085	114	A	V	A	0.16538914835827975	0.0	'hydrophobic to hydrophobic' 'buried'
1STN	2138	114	A	V	G	0.16538914835827975	0.2	'hydrophobic to hydrophobic' 'buried'
1STN	1758	114	A	V	I	0.16538914835827975	0.1	'hydrophobic to hydrophobic' 'buried'
1STN	1810	114	A	V	L	0.16538914835827975	1.1	'hydrophobic to hydrophobic' 'buried'
1STN	2095	114	A	V	S	0.16538914835827975	0.0	'hydrophobic to polar' 'hydrophobic to non-charged polar' 'buried'
1STN	2183	114	A	V	T	0.16538914835827975	0.3	'hydrophobic to polar' 'hydrophobic to non-charged polar' 'buried'
1STN	1746	115	A	Y	A	0.7539465105988221	0.3	'large to small' 'polar to hydrophobic' 'non-charged polar to hydrophobic' 'surface'
1STN	2043	115	A	Y	F	0.7539465105988221	0.1	'polar to hydrophobic' 'non-charged polar to hydrophobic' 'surface'
1STN	1798	115	A	Y	G	0.7539465105988221	0.7	'large to small' 'polar to hydrophobic' 'non-charged polar to hydrophobic' 'surface'
1STN	2012	115	A	Y	L	0.7539465105988221	0.3	'polar to hydrophobic' 'non-charged polar to hydrophobic' 'surface'
1STN	1714	116	A	K	A	1.0194832443622108	-0.7	'large to small' 'polar to hydrophobic' 'positive to hydrophobic' 'surface'
1STN	2094	116	A	K	F	1.0194832443622108	0.1	'polar to hydrophobic' 'positive to hydrophobic' 'surface'
1STN	1766	116	A	K	G	1.0194832443622108	-1.0	'large to small' 'polar to hydrophobic' 'positive to hydrophobic' 'surface'
1STN	1973	117	A	P	A	0.4854968374535515	-0.8	'involves proline' 'buried'
1STN	2147	117	A	P	F	0.4854968374535515	-0.3	'involves proline' 'buried'
1STN	1709	117	A	P	G	0.4854968374535515	-1.6	'involves proline' 'buried'
1STN	1940	117	A	P	L	0.4854968374535515	-0.2	'involves proline' 'buried'
1STN	1761	117	A	P	T	0.4854968374535515	-1.1	'involves proline' 'buried'
1STN	2007	118	A	N	A	0.03530763980181406	2.1	'polar to hydrophobic' 'non-charged polar to hydrophobic' 'buried'
1STN	1874	118	A	N	D	0.03530763980181406	2.4	'non-charged polar to negative' 'buried'
1STN	1956	118	A	N	G	0.03530763980181406	1.9	'polar to hydrophobic' 'non-charged polar to hydrophobic' 'buried'
1STN	2108	119	A	N	A	0.1392181898932408	1.3	'polar to hydrophobic' 'non-charged polar to hydrophobic' 'buried'
1STN	2057	119	A	N	G	0.1392181898932408	1.3	'polar to hydrophobic' 'non-charged polar to hydrophobic' 'buried'
1STN	2107	11	A	P	A	0.7670993801616764	0.4	'involves proline' 'surface'
1STN	1941	11	A	P	F	0.7670993801616764	0.6	'involves proline' 'surface'
1STN	2056	11	A	P	G	0.7670993801616764	1.0	'involves proline' 'surface'
1STN	1769	120	A	T	A	0.2776531861605792	1.2	'polar to hydrophobic' 'non-charged polar to hydrophobic' 'buried'
1STN	2097	120	A	T	C	0.2776531861605792	1.7	'involves cysteine' 'buried'
1STN	1717	120	A	T	G	0.2776531861605792	2.1	'polar to hydrophobic' 'non-charged polar to hydrophobic' 'buried'
1STN	2171	120	A	T	I	0.2776531861605792	1.7	'polar to hydrophobic' 'non-charged polar to hydrophobic' 'buried'
1STN	1824	120	A	T	S	0.2776531861605792	0.6	'non-charged polar to non-charged polar' 'buried'
1STN	1689	120	A	T	V	0.2776531861605792	1.8	'polar to hydrophobic' 'non-charged polar to hydrophobic' 'buried'
1STN	1883	121	A	H	A	0.18166555809854648	3.1	'large to small' 'polar to hydrophobic' 'non-charged polar to hydrophobic' 'buried'
1STN	1936	121	A	H	G	0.18166555809854648	4.2	'large to small' 'polar to hydrophobic' 'non-charged polar to hydrophobic' 'buried'
1STN	2192	122	A	E	A	0.2066400019969591	0.4	'large to small' 'polar to hydrophobic' 'negative to hydrophobic' 'buried'
1STN	2199	122	A	E	F	0.2066400019969591	0.8	'polar to hydrophobic' 'negative to hydrophobic' 'buried'
1STN	1696	122	A	E	G	0.2066400019969591	2.2	'large to small' 'polar to hydrophobic' 'negative to hydrophobic' 'buried'
1STN	1676	122	A	E	K	0.2066400019969591	2.7	'negative to positive' 'buried'
1STN	1726	122	A	E	Q	0.2066400019969591	1.6	'negative to non-charged polar' 'buried'
1STN	2180	123	A	Q	A	0.6585064451104107	0.4	'large to small' 'polar to hydrophobic' 'non-charged polar to hydrophobic' 'surface'
1STN	1703	123	A	Q	F	0.6585064451104107	0.7	'polar to hydrophobic' 'non-charged polar to hydrophobic' 'surface'
1STN	2128	123	A	Q	G	0.6585064451104107	0.6	'large to small' 'polar to hydrophobic' 'non-charged polar to hydrophobic' 'surface'
1STN	1988	124	A	H	A	0.45303934401466406	-0.4	'large to small' 'polar to hydrophobic' 'non-charged polar to hydrophobic' 'buried'
1STN	1778	124	A	H	E	0.45303934401466406	-0.2	'non-charged polar to negative' 'buried'
1STN	1754	124	A	H	F	0.45303934401466406	-0.3	'polar to hydrophobic' 'non-charged polar to hydrophobic' 'buried'
1STN	2038	124	A	H	G	0.45303934401466406	0.5	'large to small' 'polar to hydrophobic' 'non-charged polar to hydrophobic' 'buried'
1STN	1723	124	A	H	L	0.45303934401466406	-0.621414913958	'polar to hydrophobic' 'non-charged polar to hydrophobic' 'buried'
1STN	1828	124	A	H	Q	0.45303934401466406	-0.6	'non-charged polar to non-charged polar' 'buried'
1STN	2154	125	A	L	A	0.0	4.9	'hydrophobic to hydrophobic' 'buried'
1STN	1659	125	A	L	G	0.0	7.0	'hydrophobic to hydrophobic' 'buried'
1STN	2151	125	A	L	I	0.0	1.0	'hydrophobic to hydrophobic' 'buried'
1STN	2203	125	A	L	V	0.0	2.3	'hydrophobic to hydrophobic' 'buried'
1STN	1954	126	A	R	A	0.5130846530884405	1.7	'large to small' 'polar to hydrophobic' 'positive to hydrophobic' 'surface'
1STN	2005	126	A	R	G	0.5130846530884405	2.9	'large to small' 'polar to hydrophobic' 'positive to hydrophobic' 'surface'
1STN	1818	127	A	K	A	0.7990457895566939	-0.2	'large to small' 'polar to hydrophobic' 'positive to hydrophobic' 'surface'
1STN	1878	127	A	K	E	0.7990457895566939	0.0	'positive to negative' 'surface'
1STN	1806	127	A	K	F	0.7990457895566939	0.3	'polar to hydrophobic' 'positive to hydrophobic' 'surface'
1STN	1867	127	A	K	G	0.7990457895566939	0.7	'large to small' 'polar to hydrophobic' 'positive to hydrophobic' 'surface'
1STN	1931	127	A	K	Q	0.7990457895566939	0.0	'positive to non-charged polar' 'surface'
1STN	1991	128	A	S	A	0.0774946655680753	-0.7	'polar to hydrophobic' 'non-charged polar to hydrophobic' 'buried'
1STN	1856	128	A	S	F	0.0774946655680753	1.0	'small to large' 'polar to hydrophobic' 'non-charged polar to hydrophobic' 'buried'
1STN	1939	128	A	S	G	0.0774946655680753	1.6	'polar to hydrophobic' 'non-charged polar to hydrophobic' 'buried'
1STN	1747	129	A	E	A	0.07935421124038852	2.4	'large to small' 'polar to hydrophobic' 'negative to hydrophobic' 'buried'
1STN	1909	129	A	E	F	0.07935421124038852	4.0	'polar to hydrophobic' 'negative to hydrophobic' 'buried'
1STN	1799	129	A	E	G	0.07935421124038852	3.8	'large to small' 'polar to hydrophobic' 'negative to hydrophobic' 'buried'
1STN	1921	12	A	A	G	0.09531526970208887	2.4	'hydrophobic to hydrophobic' 'buried'
1STN	1972	12	A	A	V	0.09531526970208887	1.1	'hydrophobic to hydrophobic' 'buried'
1STN	1750	130	A	A	G	0.4040935481491486	1.1	'hydrophobic to hydrophobic' 'buried'
1STN	1802	130	A	A	V	0.4040935481491486	1.2	'hydrophobic to hydrophobic' 'buried'
1STN	1734	131	A	Q	A	0.2994625198533087	0.2	'large to small' 'polar to hydrophobic' 'non-charged polar to hydrophobic' 'buried'
1STN	1960	131	A	Q	F	0.2994625198533087	0.7	'polar to hydrophobic' 'non-charged polar to hydrophobic' 'buried'
1STN	1684	131	A	Q	G	0.2994625198533087	2.4	'large to small' 'polar to hydrophobic' 'non-charged polar to hydrophobic' 'buried'
1STN	1852	132	A	A	G	0.0	3.7	'hydrophobic to hydrophobic' 'buried'
1STN	1904	132	A	A	V	0.0	4.8	'hydrophobic to hydrophobic' 'buried'
1STN	1920	133	A	K	A	0.5375626020794588	1.4	'large to small' 'polar to hydrophobic' 'positive to hydrophobic' 'surface'
1STN	2011	133	A	K	F	0.5375626020794588	1.4	'polar to hydrophobic' 'positive to hydrophobic' 'surface'
1STN	1971	133	A	K	G	0.5375626020794588	3.3	'large to small' 'polar to hydrophobic' 'positive to hydrophobic' 'surface'
1STN	1982	133	A	K	Q	0.5375626020794588	0.5	'positive to non-charged polar' 'surface'
1STN	2023	134	A	K	A	0.8450204325882912	-0.1	'large to small' 'polar to hydrophobic' 'positive to hydrophobic' 'surface'
1STN	2167	134	A	K	C	0.8450204325882912	0.7	'large to small' 'involves cysteine' 'surface'
1STN	2061	134	A	K	F	0.8450204325882912	0.5	'polar to hydrophobic' 'positive to hydrophobic' 'surface'
1STN	2072	134	A	K	G	0.8450204325882912	0.7	'large to small' 'polar to hydrophobic' 'positive to hydrophobic' 'surface'
1STN	1849	135	A	E	A	0.42669474631919946	0.7	'large to small' 'polar to hydrophobic' 'negative to hydrophobic' 'buried'
1STN	2112	135	A	E	F	0.42669474631919946	1.2	'polar to hydrophobic' 'negative to hydrophobic' 'buried'
1STN	1901	135	A	E	G	0.42669474631919946	1.7	'large to small' 'polar to hydrophobic' 'negative to hydrophobic' 'buried'
1STN	2033	135	A	E	K	0.42669474631919946	1.1	'negative to positive' 'buried'
1STN	2083	135	A	E	Q	0.42669474631919946	0.7	'negative to non-charged polar' 'buried'
1STN	2125	136	A	K	A	0.8904107669715369	0.9	'large to small' 'polar to hydrophobic' 'positive to hydrophobic' 'surface'
1STN	2164	136	A	K	F	0.8904107669715369	1.2	'polar to hydrophobic' 'positive to hydrophobic' 'surface'
1STN	2177	136	A	K	G	0.8904107669715369	0.2	'large to small' 'polar to hydrophobic' 'positive to hydrophobic' 'surface'
1STN	1710	137	A	L	A	0.256322788830053	2.3	'hydrophobic to hydrophobic' 'buried'
1STN	1762	137	A	L	G	0.256322788830053	4.6	'hydrophobic to hydrophobic' 'buried'
1STN	1707	137	A	L	I	0.256322788830053	0.8	'hydrophobic to hydrophobic' 'buried'
1STN	1759	137	A	L	V	0.256322788830053	1.4	'hydrophobic to hydrophobic' 'buried'
1STN	1665	138	A	N	A	0.24188443112985375	1.1	'polar to hydrophobic' 'non-charged polar to hydrophobic' 'buried'
1STN	2160	138	A	N	G	0.24188443112985375	-0.1	'polar to hydrophobic' 'non-charged polar to hydrophobic' 'buried'
1STN	1711	139	A	I	A	0.23051162751618293	3.5	'hydrophobic to hydrophobic' 'buried'
1STN	1763	139	A	I	G	0.23051162751618293	4.4	'hydrophobic to hydrophobic' 'buried'
1STN	1675	139	A	I	L	0.23051162751618293	0.1	'hydrophobic to hydrophobic' 'buried'
1STN	1724	139	A	I	M	0.23051162751618293	0.4	'hydrophobic to hydrophobic' 'buried'
1STN	1660	139	A	I	V	0.23051162751618293	1.5	'hydrophobic to hydrophobic' 'buried'
1STN	1701	13	A	T	A	0.5697879013120575	0.7	'polar to hydrophobic' 'non-charged polar to hydrophobic' 'surface'
1STN	1740	13	A	T	C	0.5697879013120575	1.4	'involves cysteine' 'surface'
1STN	2197	13	A	T	G	0.5697879013120575	1.1	'polar to hydrophobic' 'non-charged polar to hydrophobic' 'surface'
1STN	1811	13	A	T	I	0.5697879013120575	0.1	'polar to hydrophobic' 'non-charged polar to hydrophobic' 'surface'
1STN	2062	13	A	T	S	0.5697879013120575	0.3	'non-charged polar to non-charged polar' 'surface'
1STN	1873	13	A	T	V	0.5697879013120575	0.4	'polar to hydrophobic' 'non-charged polar to hydrophobic' 'surface'
1STN	2101	140	A	W	F	0.19203740817320578	0.6	'hydrophobic to hydrophobic' 'buried'
1STN	2050	140	A	W	H	0.19203740817320578	0.4	'hydrophobic to polar' 'hydrophobic to non-charged polar' 'buried'
1STN	2205	140	A	W	L	0.19203740817320578	4.5	'hydrophobic to hydrophobic' 'buried'
1STN	2153	140	A	W	Y	0.19203740817320578	1.1	'hydrophobic to polar' 'hydrophobic to non-charged polar' 'buried'
1STN	1983	141	A	S	A	0.8357417249143746	0.4	'polar to hydrophobic' 'non-charged polar to hydrophobic' 'surface'
1STN	2041	141	A	S	G	0.8357417249143746	0.9	'polar to hydrophobic' 'non-charged polar to hydrophobic' 'surface'
1STN	2189	14	A	L	A	0.2193746315612392	2.3	'hydrophobic to hydrophobic' 'buried'
1STN	1693	14	A	L	G	0.2193746315612392	3.7	'hydrophobic to hydrophobic' 'buried'
1STN	1876	14	A	L	I	0.2193746315612392	1.5	'hydrophobic to hydrophobic' 'buried'
1STN	1929	14	A	L	V	0.2193746315612392	1.5	'hydrophobic to hydrophobic' 'buried'
1STN	1694	15	A	I	A	0.3903757347588734	2.7	'hydrophobic to hydrophobic' 'buried'
1STN	1745	15	A	I	G	0.3903757347588734	3.3	'hydrophobic to hydrophobic' 'buried'
1STN	1860	15	A	I	L	0.3903757347588734	0.6	'hydrophobic to hydrophobic' 'buried'
1STN	1913	15	A	I	M	0.3903757347588734	0.3	'hydrophobic to hydrophobic' 'buried'
1STN	2190	15	A	I	V	0.3903757347588734	0.8	'hydrophobic to hydrophobic' 'buried'
1STN	1817	16	A	K	A	0.7601981614757104	0.2	'large to small' 'polar to hydrophobic' 'positive to hydrophobic' 'surface'
1STN	1992	16	A	K	F	0.7601981614757104	0.5	'polar to hydrophobic' 'positive to hydrophobic' 'surface'
1STN	1866	16	A	K	G	0.7601981614757104	0.7	'large to small' 'polar to hydrophobic' 'positive to hydrophobic' 'surface'
1STN	2024	17	A	A	G	0.08616707401919127	0.3	'hydrophobic to hydrophobic' 'buried'
1STN	2073	17	A	A	V	0.08616707401919127	1.9	'hydrophobic to hydrophobic' 'buried'
1STN	1847	18	A	I	A	0.28078581915271406	2.5	'hydrophobic to hydrophobic' 'buried'
1STN	1688	18	A	I	G	0.28078581915271406	2.5	'hydrophobic to hydrophobic' 'buried'
1STN	1964	18	A	I	L	0.28078581915271406	0.2	'hydrophobic to hydrophobic' 'buried'
1STN	1674	18	A	I	M	0.28078581915271406	0.5	'hydrophobic to hydrophobic' 'buried'
1STN	1797	18	A	I	V	0.28078581915271406	1.1	'hydrophobic to hydrophobic' 'buried'
1STN	2002	19	A	D	A	0.04126678131729118	0.1	'polar to hydrophobic' 'negative to hydrophobic' 'buried'
1STN	2042	19	A	D	F	0.04126678131729118	1.5	'polar to hydrophobic' 'negative to hydrophobic' 'buried'
1STN	2053	19	A	D	G	0.04126678131729118	0.5	'polar to hydrophobic' 'negative to hydrophobic' 'buried'
1STN	1827	19	A	D	K	0.04126678131729118	0.3	'negative to positive' 'buried'
1STN	1877	19	A	D	N	0.04126678131729118	0.2	'negative to non-charged polar' 'buried'
1STN	2025	20	A	G	A	0.005558274190745547	0.3	'hydrophobic to hydrophobic' 'buried'
1STN	2074	20	A	G	V	0.005558274190745547	2.3	'hydrophobic to hydrophobic' 'buried'
1STN	2104	21	A	D	A	0.0719472435824099	-0.7	'polar to hydrophobic' 'negative to hydrophobic' 'buried'
1STN	2156	21	A	D	G	0.0719472435824099	-0.3	'polar to hydrophobic' 'negative to hydrophobic' 'buried'
1STN	1930	21	A	D	K	0.0719472435824099	-1.0	'negative to positive' 'buried'
1STN	1981	21	A	D	N	0.0719472435824099	-1.4	'negative to non-charged polar' 'buried'
1STN	1804	22	A	T	A	0.07696594345529673	1.6	'polar to hydrophobic' 'non-charged polar to hydrophobic' 'buried'
1STN	1792	22	A	T	C	0.07696594345529673	0.9	'involves cysteine' 'buried'
1STN	1752	22	A	T	G	0.07696594345529673	2.4	'polar to hydrophobic' 'non-charged polar to hydrophobic' 'buried'
1STN	1861	22	A	T	I	0.07696594345529673	0.7	'polar to hydrophobic' 'non-charged polar to hydrophobic' 'buried'
1STN	2113	22	A	T	S	0.07696594345529673	0.6	'non-charged polar to non-charged polar' 'buried'
1STN	1927	22	A	T	V	0.07696594345529673	0.9	'polar to hydrophobic' 'non-charged polar to hydrophobic' 'buried'
1STN	1814	23	A	V	A	0.0	2.9	'hydrophobic to hydrophobic' 'buried'
1STN	2117	23	A	V	F	0.0	2.3	'small to large' 'hydrophobic to hydrophobic' 'buried'
1STN	1863	23	A	V	G	0.0	5.6	'hydrophobic to hydrophobic' 'buried'
1STN	2080	23	A	V	I	0.0	0.2	'hydrophobic to hydrophobic' 'buried'
1STN	2133	23	A	V	L	0.0	0.1	'hydrophobic to hydrophobic' 'buried'
1STN	1687	23	A	V	S	0.0	4.7	'hydrophobic to polar' 'hydrophobic to non-charged polar' 'buried'
1STN	1772	23	A	V	T	0.0	3.2	'hydrophobic to polar' 'hydrophobic to non-charged polar' 'buried'
1STN	1919	24	A	K	A	0.5770803333085961	0.2	'large to small' 'polar to hydrophobic' 'positive to hydrophobic' 'surface'
1STN	2093	24	A	K	F	0.5770803333085961	0.6	'polar to hydrophobic' 'positive to hydrophobic' 'surface'
1STN	1970	24	A	K	G	0.5770803333085961	1.2	'large to small' 'polar to hydrophobic' 'positive to hydrophobic' 'surface'
1STN	1875	25	A	L	A	0.0	2.7	'hydrophobic to hydrophobic' 'buried'
1STN	1744	25	A	L	G	0.0	4.5	'hydrophobic to hydrophobic' 'buried'
1STN	1980	25	A	L	I	0.0	1.7	'hydrophobic to hydrophobic' 'buried'
1STN	2031	25	A	L	V	0.0	1.8	'hydrophobic to hydrophobic' 'buried'
1STN	1815	26	A	M	A	0.41946488657928477	1.5	'hydrophobic to hydrophobic' 'buried'
1STN	1864	26	A	M	G	0.41946488657928477	2.2	'hydrophobic to hydrophobic' 'buried'
1STN	2116	26	A	M	I	0.41946488657928477	0.9	'hydrophobic to hydrophobic' 'buried'
1STN	1722	26	A	M	L	0.41946488657928477	0.5	'hydrophobic to hydrophobic' 'buried'
1STN	1678	27	A	Y	A	0.13203286618265783	4.2	'large to small' 'polar to hydrophobic' 'non-charged polar to hydrophobic' 'buried'
1STN	2059	27	A	Y	C	0.13203286618265783	2.9	'large to small' 'involves cysteine' 'buried'
1STN	2110	27	A	Y	D	0.13203286618265783	5.4	'non-charged polar to negative' 'buried'
1STN	2162	27	A	Y	E	0.13203286618265783	5.0	'non-charged polar to negative' 'buried'
1STN	1667	27	A	Y	F	0.13203286618265783	0.0	'polar to hydrophobic' 'non-charged polar to hydrophobic' 'buried'
1STN	1728	27	A	Y	G	0.13203286618265783	5.8	'large to small' 'polar to hydrophobic' 'non-charged polar to hydrophobic' 'buried'
1STN	1718	27	A	Y	H	0.13203286618265783	1.6	'non-charged polar to non-charged polar' 'buried'
1STN	1770	27	A	Y	I	0.13203286618265783	2.5	'polar to hydrophobic' 'non-charged polar to hydrophobic' 'buried'
1STN	1821	27	A	Y	K	0.13203286618265783	3.9	'non-charged polar to positive' 'buried'
1STN	1870	27	A	Y	L	0.13203286618265783	1.5	'polar to hydrophobic' 'non-charged polar to hydrophobic' 'buried'
1STN	1924	27	A	Y	M	0.13203286618265783	2.0	'polar to hydrophobic' 'non-charged polar to hydrophobic' 'buried'
1STN	1975	27	A	Y	N	0.13203286618265783	4.0	'non-charged polar to non-charged polar' 'buried'
1STN	2027	27	A	Y	P	0.13203286618265783	6.1	'involves proline' 'buried'
1STN	2076	27	A	Y	Q	0.13203286618265783	3.2	'non-charged polar to non-charged polar' 'buried'
1STN	2129	27	A	Y	R	0.13203286618265783	2.9	'non-charged polar to positive' 'buried'
1STN	2181	27	A	Y	S	0.13203286618265783	3.0	'large to small' 'non-charged polar to non-charged polar' 'buried'
1STN	1685	27	A	Y	T	0.13203286618265783	3.3	'large to small' 'non-charged polar to non-charged polar' 'buried'
1STN	1736	27	A	Y	V	0.13203286618265783	3.0	'large to small' 'polar to hydrophobic' 'non-charged polar to hydrophobic' 'buried'
1STN	1787	27	A	Y	W	0.13203286618265783	0.6	'polar to hydrophobic' 'non-charged polar to hydrophobic' 'buried'
1STN	2022	28	A	K	A	0.9594129900158463	0.7	'large to small' 'polar to hydrophobic' 'positive to hydrophobic' 'surface'
1STN	2032	28	A	K	E	0.9594129900158463	0.8	'positive to negative' 'surface'
1STN	2146	28	A	K	F	0.9594129900158463	0.9	'polar to hydrophobic' 'positive to hydrophobic' 'surface'
1STN	2071	28	A	K	G	0.9594129900158463	0.7	'large to small' 'polar to hydrophobic' 'positive to hydrophobic' 'surface'
1STN	2082	28	A	K	Q	0.9594129900158463	0.3	'positive to non-charged polar' 'surface'
1STN	2127	29	A	G	A	0.8766731142501414	1.3	'hydrophobic to hydrophobic' 'surface'
1STN	1757	29	A	G	C	0.8766731142501414	1.1	'involves cysteine' 'surface'
1STN	2198	29	A	G	F	0.8766731142501414	1.4	'small to large' 'hydrophobic to hydrophobic' 'surface'
1STN	2179	29	A	G	V	0.8766731142501414	3.0	'hydrophobic to hydrophobic' 'surface'
1STN	1869	30	A	Q	A	0.6280494246436481	0.3	'large to small' 'polar to hydrophobic' 'non-charged polar to hydrophobic' 'surface'
1STN	1820	30	A	Q	G	0.6280494246436481	0.9	'large to small' 'polar to hydrophobic' 'non-charged polar to hydrophobic' 'surface'
1STN	1813	31	A	P	A	0.5714928096068226	0.6	'involves proline' 'surface'
1STN	2159	31	A	P	G	0.5714928096068226	1.6	'involves proline' 'surface'
1STN	1917	32	A	M	A	0.27586243853981396	1.7	'hydrophobic to hydrophobic' 'buried'
1STN	1968	32	A	M	G	0.27586243853981396	2.4	'hydrophobic to hydrophobic' 'buried'
1STN	1893	32	A	M	I	0.27586243853981396	0.6	'hydrophobic to hydrophobic' 'buried'
1STN	1842	32	A	M	L	0.27586243853981396	0.8	'hydrophobic to hydrophobic' 'buried'
1STN	1906	33	A	T	A	0.26884468174550946	1.4	'polar to hydrophobic' 'non-charged polar to hydrophobic' 'buried'
1STN	1841	33	A	T	C	0.26884468174550946	1.2	'involves cysteine' 'buried'
1STN	1854	33	A	T	G	0.26884468174550946	2.5	'polar to hydrophobic' 'non-charged polar to hydrophobic' 'buried'
1STN	1914	33	A	T	I	0.26884468174550946	-0.6	'polar to hydrophobic' 'non-charged polar to hydrophobic' 'buried'
1STN	1739	33	A	T	S	0.26884468174550946	1.0	'non-charged polar to non-charged polar' 'buried'
1STN	1978	33	A	T	V	0.26884468174550946	-0.4	'polar to hydrophobic' 'non-charged polar to hydrophobic' 'buried'
1STN	1848	34	A	F	A	0.0037179843050665017	3.7	'large to small' 'hydrophobic to hydrophobic' 'buried'
1STN	1899	34	A	F	G	0.0037179843050665017	6.2	'large to small' 'hydrophobic to hydrophobic' 'buried'
1STN	2089	35	A	R	A	0.24730585749236375	1.4	'large to small' 'polar to hydrophobic' 'positive to hydrophobic' 'buried'
1STN	2142	35	A	R	G	0.24730585749236375	2.2	'large to small' 'polar to hydrophobic' 'positive to hydrophobic' 'buried'
1STN	1791	36	A	L	A	0.0	3.5	'hydrophobic to hydrophobic' 'buried'
1STN	1840	36	A	L	G	0.0	5.3	'hydrophobic to hydrophobic' 'buried'
1STN	2081	36	A	L	I	0.0	3.1	'hydrophobic to hydrophobic' 'buried'
1STN	2134	36	A	L	V	0.0	3.5	'hydrophobic to hydrophobic' 'buried'
1STN	1891	37	A	L	A	0.06581728192844764	1.7	'hydrophobic to hydrophobic' 'buried'
1STN	1944	37	A	L	G	0.06581728192844764	3.8	'hydrophobic to hydrophobic' 'buried'
1STN	2186	37	A	L	I	0.06581728192844764	2.0	'hydrophobic to hydrophobic' 'buried'
1STN	1691	37	A	L	V	0.06581728192844764	3.0	'hydrophobic to hydrophobic' 'buried'
1STN	1796	38	A	L	A	0.07376916867102612	1.7	'hydrophobic to hydrophobic' 'buried'
1STN	1846	38	A	L	G	0.07376916867102612	0.6	'hydrophobic to hydrophobic' 'buried'
1STN	1742	38	A	L	I	0.07376916867102612	2.1	'hydrophobic to hydrophobic' 'buried'
1STN	1794	38	A	L	V	0.07376916867102612	0.2	'hydrophobic to hydrophobic' 'buried'
1STN	1916	39	A	V	A	0.009327600456474308	2.2	'hydrophobic to hydrophobic' 'buried'
1STN	1967	39	A	V	G	0.009327600456474308	4.7	'hydrophobic to hydrophobic' 'buried'
1STN	2185	39	A	V	I	0.009327600456474308	-0.1	'hydrophobic to hydrophobic' 'buried'
1STN	1690	39	A	V	L	0.009327600456474308	0.9	'hydrophobic to hydrophobic' 'buried'
1STN	1738	39	A	V	S	0.009327600456474308	2.4	'hydrophobic to polar' 'hydrophobic to non-charged polar' 'buried'
1STN	1823	39	A	V	T	0.009327600456474308	1.3	'hydrophobic to polar' 'hydrophobic to non-charged polar' 'buried'
1STN	1661	40	A	D	A	0.4055480338600695	-0.2	'polar to hydrophobic' 'negative to hydrophobic' 'buried'
1STN	1712	40	A	D	G	0.4055480338600695	0.5	'polar to hydrophobic' 'negative to hydrophobic' 'buried'
1STN	2008	41	A	T	A	0.06267206639807338	0.0	'polar to hydrophobic' 'non-charged polar to hydrophobic' 'buried'
1STN	1892	41	A	T	C	0.06267206639807338	-0.6	'involves cysteine' 'buried'
1STN	1957	41	A	T	G	0.06267206639807338	2.0	'polar to hydrophobic' 'non-charged polar to hydrophobic' 'buried'
1STN	1965	41	A	T	I	0.06267206639807338	-0.7	'polar to hydrophobic' 'non-charged polar to hydrophobic' 'buried'
1STN	2165	41	A	T	S	0.06267206639807338	1.1	'non-charged polar to non-charged polar' 'buried'
1STN	2030	41	A	T	V	0.06267206639807338	-0.8	'polar to hydrophobic' 'non-charged polar to hydrophobic' 'buried'
1STN	1715	42	A	P	A	0.12157741364799908	-0.1	'involves proline' 'buried'
1STN	1664	42	A	P	G	0.12157741364799908	0.4	'involves proline' 'buried'
1STN	2070	43	A	E	A	0.24714705850690735	-0.3	'large to small' 'polar to hydrophobic' 'negative to hydrophobic' 'buried'
1STN	1789	43	A	E	D	0.24714705850690735	-0.2	'charge to charge' 'buried'
1STN	2123	43	A	E	G	0.24714705850690735	-0.5	'large to small' 'polar to hydrophobic' 'negative to hydrophobic' 'buried'
1STN	2109	44	A	T	A	0.20877133706736975	0.4	'polar to hydrophobic' 'non-charged polar to hydrophobic' 'buried'
1STN	1945	44	A	T	C	0.20877133706736975	0.2	'involves cysteine' 'buried'
1STN	2058	44	A	T	G	0.20877133706736975	0.6	'polar to hydrophobic' 'non-charged polar to hydrophobic' 'buried'
1STN	2017	44	A	T	I	0.20877133706736975	0.6	'polar to hydrophobic' 'non-charged polar to hydrophobic' 'buried'
1STN	1670	44	A	T	S	0.20877133706736975	0.0	'non-charged polar to non-charged polar' 'buried'
1STN	2079	44	A	T	V	0.20877133706736975	-0.1	'polar to hydrophobic' 'non-charged polar to hydrophobic' 'buried'
1STN	2124	45	A	K	A	0.8525320049212511	-0.3	'large to small' 'polar to hydrophobic' 'positive to hydrophobic' 'surface'
1STN	2176	45	A	K	G	0.8525320049212511	-0.2	'large to small' 'polar to hydrophobic' 'positive to hydrophobic' 'surface'
1STN	1783	46	A	H	A	0.19312223967018552	0.5	'large to small' 'polar to hydrophobic' 'non-charged polar to hydrophobic' 'buried'
1STN	1833	46	A	H	G	0.19312223967018552	0.4	'large to small' 'polar to hydrophobic' 'non-charged polar to hydrophobic' 'buried'
1STN	2169	46	A	H	Y	0.19312223967018552	0.0	'non-charged polar to non-charged polar' 'buried'
1STN	1819	47	A	P	A	0.8606048257628112	0.6	'involves proline' 'surface'
1STN	1702	47	A	P	F	0.8606048257628112	0.3	'involves proline' 'surface'
1STN	1767	47	A	P	G	0.8606048257628112	0.1	'involves proline' 'surface'
1STN	1680	48	A	K	A	1.239154666840155	-0.1	'large to small' 'polar to hydrophobic' 'positive to hydrophobic' 'surface'
1STN	2135	48	A	K	E	1.239154666840155	0.0	'positive to negative' 'surface'
1STN	1753	48	A	K	F	1.239154666840155	0.5	'polar to hydrophobic' 'positive to hydrophobic' 'surface'
1STN	1730	48	A	K	G	1.239154666840155	-0.2	'large to small' 'polar to hydrophobic' 'positive to hydrophobic' 'surface'
1STN	2187	48	A	K	Q	1.239154666840155	0.1	'positive to non-charged polar' 'surface'
1STN	1782	49	A	K	A	0.8420393422658314	0.3	'large to small' 'polar to hydrophobic' 'positive to hydrophobic' 'surface'
1STN	1805	49	A	K	F	0.8420393422658314	0.0	'polar to hydrophobic' 'positive to hydrophobic' 'surface'
1STN	1832	49	A	K	G	0.8420393422658314	0.2	'large to small' 'polar to hydrophobic' 'positive to hydrophobic' 'surface'
1STN	1683	50	A	G	A	0.28252180319708703	-0.2	'hydrophobic to hydrophobic' 'buried'
1STN	1809	50	A	G	C	0.28252180319708703	0.8	'involves cysteine' 'buried'
1STN	1855	50	A	G	F	0.28252180319708703	0.8	'small to large' 'hydrophobic to hydrophobic' 'buried'
1STN	1733	50	A	G	V	0.28252180319708703	1.1	'hydrophobic to hydrophobic' 'buried'
1STN	2019	51	A	V	A	0.5596265413787486	0.3	'hydrophobic to hydrophobic' 'surface'
1STN	2068	51	A	V	G	0.5596265413787486	0.4	'hydrophobic to hydrophobic' 'surface'
1STN	1741	51	A	V	I	0.5596265413787486	-0.1	'hydrophobic to hydrophobic' 'surface'
1STN	1793	51	A	V	L	0.5596265413787486	0.2	'hydrophobic to hydrophobic' 'surface'
1STN	1790	51	A	V	S	0.5596265413787486	0.1	'hydrophobic to polar' 'hydrophobic to non-charged polar' 'surface'
1STN	1872	51	A	V	T	0.5596265413787486	-0.2	'hydrophobic to polar' 'hydrophobic to non-charged polar' 'surface'
1STN	2175	52	A	E	A	0.22809372714608828	0.1	'large to small' 'polar to hydrophobic' 'negative to hydrophobic' 'buried'
1STN	1908	52	A	E	F	0.22809372714608828	0.7	'polar to hydrophobic' 'negative to hydrophobic' 'buried'
1STN	1679	52	A	E	G	0.22809372714608828	0.4	'large to small' 'polar to hydrophobic' 'negative to hydrophobic' 'buried'
1STN	1882	53	A	K	A	0.9551250397622714	0.2	'large to small' 'polar to hydrophobic' 'positive to hydrophobic' 'surface'
1STN	1935	53	A	K	G	0.9551250397622714	0.3	'large to small' 'polar to hydrophobic' 'positive to hydrophobic' 'surface'
1STN	1780	54	A	Y	A	0.16630714781503264	2.2	'large to small' 'polar to hydrophobic' 'non-charged polar to hydrophobic' 'buried'
1STN	2148	54	A	Y	F	0.16630714781503264	0.5	'polar to hydrophobic' 'non-charged polar to hydrophobic' 'buried'
1STN	1830	54	A	Y	G	0.16630714781503264	1.9	'large to small' 'polar to hydrophobic' 'non-charged polar to hydrophobic' 'buried'
1STN	1755	54	A	Y	L	0.16630714781503264	3.4	'polar to hydrophobic' 'non-charged polar to hydrophobic' 'buried'
1STN	1785	55	A	G	A	0.0	0.6	'hydrophobic to hydrophobic' 'buried'
1STN	1835	55	A	G	V	0.0	1.8	'hydrophobic to hydrophobic' 'buried'
1STN	1922	56	A	P	A	0.42917682561380055	0.0	'involves proline' 'buried'
1STN	1868	56	A	P	G	0.42917682561380055	1.0	'involves proline' 'buried'
1STN	1729	57	A	E	A	0.4726826283310681	0.2	'large to small' 'polar to hydrophobic' 'negative to hydrophobic' 'buried'
1STN	1859	57	A	E	C	0.4726826283310681	0.7	'large to small' 'involves cysteine' 'buried'
1STN	1959	57	A	E	F	0.4726826283310681	0.7	'polar to hydrophobic' 'negative to hydrophobic' 'buried'
1STN	1781	57	A	E	G	0.4726826283310681	1.6	'large to small' 'polar to hydrophobic' 'negative to hydrophobic' 'buried'
1STN	1692	57	A	E	K	0.4726826283310681	0.1	'negative to positive' 'buried'
1STN	1743	57	A	E	Q	0.4726826283310681	0.2	'negative to non-charged polar' 'buried'
1STN	2126	58	A	A	G	0.0	2.6	'hydrophobic to hydrophobic' 'buried'
1STN	2178	58	A	A	V	0.0	2.8	'hydrophobic to hydrophobic' 'buried'
1STN	1886	59	A	S	A	0.15251918493191072	-0.4	'polar to hydrophobic' 'non-charged polar to hydrophobic' 'buried'
1STN	2010	59	A	S	F	0.15251918493191072	0.0	'small to large' 'polar to hydrophobic' 'non-charged polar to hydrophobic' 'buried'
1STN	1836	59	A	S	G	0.15251918493191072	1.1	'polar to hydrophobic' 'non-charged polar to hydrophobic' 'buried'
1STN	1912	60	A	A	C	0.5293690081058622	1.2	'involves cysteine' 'surface'
1STN	2060	60	A	A	F	0.5293690081058622	0.8	'small to large' 'hydrophobic to hydrophobic' 'surface'
1STN	1995	60	A	A	G	0.5293690081058622	1.4	'hydrophobic to hydrophobic' 'surface'
1STN	2045	60	A	A	V	0.5293690081058622	2.8	'hydrophobic to hydrophobic' 'surface'
[truncated: 972 more rows]
