# Supplementary material for: Prediction of Protein Mutational Free Energy: Benchmark and Sampling Improvements Increase Classification Accuracy
Source: Front Bioeng Biotechnol. 2020 Oct 8;8:558247. doi: 10.3389/fbioe.2020.558247 (PMC7579412; doi:10.3389/fbioe.2020.558247)
Supplement: Supplementary file 4 [file Table_1.XLSX]

## Sheet: Sheet1
Method Type	Prepared With Constraints	Optimize Proline	Pearson's R	Pearson's R filtered	Removed Entries	Predictive Index	MCC	same class	off by 1	off by 2
Legacy Code	Yes	No	0.52+-0.0061	0.52+-0.0061	0.0+-0.0	0.6+-0.0056	0.38+-0.0131	451.67+-7.0238	284.67+-5.7735	31.67+-3.0551
Refactored	Yes	No	0.5+-0.0121	0.53+-0.0162	1.33+-0.5774	0.58+-0.0065	0.37+-0.0164	441+-4.3589	293+-4.5826	34+-2.0
Refactored	No	No	0.49+-0.0002	0.49+-0.0002	0.0+-0.0	0.61+-0.0017	0.41+-0.0101	457.67+-2.5166	285+-3.0	25.33+-0.5774
Refactored	No	Yes	0.49+-0.0137	0.49+-0.0137	0.0+-0.0	0.61+-0.0018	0.41+-0.0193	454.67+-1.1547	288.67+-1.5275	24.67+-0.5774
Refactored Convergence	No	Yes	0.49+-0.0025	0.49+-0.0025	0.0+-0.0	0.61+-0.0062	0.41+-0.0127	454+-4.3589	289.33+-4.1633	24.67+-0.5774

## Sheet: legacy_wcsts_correlations
Mutation Type	Pearson's R	Pearson's R filtered	Removed Entries	Predictive Index	MCC
small to large	0.49+-0.0114	0.61+-0.0304	3.33+-0.5774	0.49+-0.0152	0.5+-0.0564
large to small	0.58+-0.008	0.78+-0.0106	2.0+-0.0	0.64+-0.0046	0.24+-0.0164
positive to negative	0.68+-0.0198	0.87+-0.0112	4.33+-0.5774	0.76+-0.033	0.74+-0.0
negative to positive	0.42+-0.0062	0.72+-0.0201	5.0+-0.0	0.54+-0.0106	0.6+-0.0653
negative to hydrophobic	0.53+-0.0233	0.74+-0.0058	4.67+-0.5774	0.6+-0.0284	0.51+-0.0214
hydrophobic to negative	0.74+-0.0081	0.74+-0.0081	0.0+-0.0	0.78+-0.0107	0.47+-0.0214
positive to hydrophobic	0.14+-0.0068	0.43+-0.0093	5.0+-0.0	0.21+-0.005	0.35+-0.0018
hydrophobic to positive	0.52+-0.0296	0.65+-0.0834	3.0+-2.0	0.65+-0.0055	0.4+-0.079
non-charged polar to positive	0.61+-0.0061	0.9+-0.0066	5.0+-0.0	0.59+-0.0055	0.42+-0.0234
positive to non-charged polar	0.4+-0.0423	0.7+-0.0156	1.67+-1.1547	0.67+-0.0104	0.17+-0.0697
non-charged polar to negative	0.59+-0.0247	0.83+-0.0114	5.0+-0.0	0.59+-0.0133	0.49+-0.0284
negative to non-charged polar	0.43+-0.012	0.64+-0.0139	2.0+-0.0	0.4+-0.0181	0.42+-0.0244
non-charged polar to hydrophobic	0.77+-0.0056	0.79+-0.0252	1.0+-1.0	0.67+-0.0165	0.36+-0.0368
hydrophobic to non-charged polar	0.45+-0.0167	0.73+-0.0076	5.0+-0.0	0.52+-0.0114	0.24+-0.0
non-charged polar to non-charged polar	0.79+-0.0148	0.79+-0.0148	0.0+-0.0	0.81+-0.0286	0.43+-0.0568
hydrophobic to hydrophobic	0.67+-0.0084	0.71+-0.0085	1.0+-0.0	0.72+-0.0158	0.24+-0.0273
charge to charge	0.3+-0.0364	0.8+-0.0159	5.0+-0.0	0.33+-0.0359	0.22+-0.0383
involves cysteine	0.17+-0.0255	0.57+-0.0258	5.0+-0.0	0.21+-0.0281	0.13+-0.0977
involves proline	0.56+-0.01	0.78+-0.0114	3.67+-0.5774	0.56+-0.013	0.79+-0.0523
same size	0.44+-0.0113	0.44+-0.0113	0.0+-0.0	0.48+-0.0077	0.27+-0.0074
buried	0.52+-0.0067	0.55+-0.0071	1.0+-0.0	0.6+-0.0019	0.35+-0.0093
surface	0.44+-0.0065	0.48+-0.0053	1.0+-0.0	0.54+-0.007	0.37+-0.0194
everything	0.52+-0.0061	0.52+-0.0061	0.0+-0.0	0.6+-0.0056	0.38+-0.0131

## Sheet: legacy_wcsts_errorcounts
Mutation Type	same class	off by 1	off by 2
small to large	33.33+-0.5774	26.67+-0.5774	4+-0.0
large to small	50.33+-1.5275	37+-1.7321	3.67+-1.1547
positive to negative	23+-0.0	8+-0.0	0+-0.0
negative to positive	31+-0.0	14+-0.0	1+-0.0
negative to hydrophobic	28.67+-0.5774	18.67+-0.5774	2.67+-0.5774
hydrophobic to negative	27.33+-1.1547	11.67+-1.1547	0+-0.0
positive to hydrophobic	23.33+-1.5275	22.33+-1.1547	4.33+-0.5774
hydrophobic to positive	29.67+-0.5774	4.33+-0.5774	3+-0.0
non-charged polar to positive	17.33+-0.5774	10.67+-0.5774	2+-0.0
positive to non-charged polar	32+-1.7321	17+-1.7321	1+-1.7321
non-charged polar to negative	27.67+-0.5774	20.33+-0.5774	2+-0.0
negative to non-charged polar	24+-1.0	23.67+-0.5774	2.33+-0.5774
non-charged polar to hydrophobic	24+-0.0	23.67+-0.5774	2.33+-0.5774
hydrophobic to non-charged polar	31.33+-0.5774	15+-1.0	3.67+-0.5774
non-charged polar to non-charged polar	28.67+-1.5275	20.33+-1.5275	1+-0.0
hydrophobic to hydrophobic	34.67+-1.5275	15.33+-1.5275	0+-0.0
charge to charge	17+-1.0	16+-1.0	2+-0.0
involves cysteine	24.67+-1.5275	24+-1.0	1.33+-0.5774
involves proline	27.33+-0.5774	19.67+-0.5774	3+-0.0
same size	164+-3.4641	109.33+-3.0551	9.67+-1.1547
buried	169+-2.0	77.33+-3.0551	13.67+-1.1547
surface	282.67+-5.0332	207.33+-3.0551	18+-3.4641
everything	451.67+-7.0238	284.67+-5.7735	31.67+-3.0551

## Sheet: refactored_wcsts_correlations
Mutation Type	Pearson's R	Pearson's R filtered	Removed Entries	Predictive Index	MCC
small to large	0.5+-0.0247	0.65+-0.0262	5.0+-0.0	0.49+-0.02	0.45+-0.0
large to small	0.53+-0.014	0.73+-0.0294	2.0+-0.0	0.59+-0.0423	0.16+-0.0655
positive to negative	0.51+-0.0125	0.79+-0.0115	5.0+-0.0	0.56+-0.0131	0.57+-0.0601
negative to positive	0.42+-0.0054	0.61+-0.012	2.67+-0.5774	0.53+-0.0196	0.51+-0.0279
negative to hydrophobic	0.56+-0.0194	0.73+-0.0235	4.0+-0.0	0.61+-0.012	0.39+-0.0373
hydrophobic to negative	0.74+-0.019	0.77+-0.0155	1.0+-1.0	0.8+-0.0171	0.45+-0.0448
positive to hydrophobic	0.29+-0.014	0.56+-0.018	5.0+-0.0	0.32+-0.0177	0.35+-0.1349
hydrophobic to positive	0.53+-0.0053	0.65+-0.0117	4.0+-0.0	0.62+-0.0204	0.49+-0.0
non-charged polar to positive	0.61+-0.0244	0.9+-0.0028	4.0+-0.0	0.57+-0.0428	0.34+-0.0256
positive to non-charged polar	0.36+-0.0416	0.71+-0.0055	2.0+-1.0	0.55+-0.0803	0.21+-0.0844
non-charged polar to negative	0.59+-0.0238	0.78+-0.0303	4.0+-1.0	0.6+-0.0284	0.46+-0.0364
negative to non-charged polar	0.29+-0.0446	0.52+-0.0361	3.67+-1.1547	0.26+-0.0646	0.33+-0.0648
non-charged polar to hydrophobic	0.69+-0.0195	0.74+-0.0104	1.33+-0.5774	0.65+-0.0085	0.4+-0.0043
hydrophobic to non-charged polar	0.2+-0.1644	0.69+-0.0098	5.0+-0.0	0.48+-0.013	0.37+-0.0355
non-charged polar to non-charged polar	0.72+-0.0738	0.77+-0.0309	1.67+-1.1547	0.8+-0.0238	0.63+-0.06
hydrophobic to hydrophobic	0.63+-0.0106	0.68+-0.0108	1.0+-0.0	0.66+-0.0137	0.26+-0.0273
charge to charge	0.43+-0.0087	0.73+-0.022	4.67+-0.5774	0.46+-0.0388	0.29+-0.084
involves cysteine	0.15+-0.037	0.5+-0.0476	5.0+-0.0	0.16+-0.0556	0.07+-0.1426
involves proline	0.57+-0.0063	0.79+-0.0033	4.0+-0.0	0.58+-0.0208	0.69+-0.1126
same size	0.38+-0.0454	0.46+-0.003	1.0+-0.0	0.46+-0.0096	0.28+-0.0294
buried	0.45+-0.0357	0.53+-0.0109	1.67+-0.5774	0.56+-0.0077	0.37+-0.0078
surface	0.45+-0.0089	0.5+-0.0069	1.0+-0.0	0.51+-0.0185	0.34+-0.0207
everything	0.5+-0.0121	0.53+-0.0162	1.33+-0.5774	0.58+-0.0065	0.37+-0.0164

## Sheet: refactored_wcsts_errorcounts
Mutation Type	same class	off by 1	off by 2
small to large	33+-2.6458	26.67+-1.1547	4.33+-1.5275
large to small	49+-1.0	39+-1.0	3+-0.0
positive to negative	21+-0.0	10+-0.0	0+-0.0
negative to positive	29.67+-1.1547	15.33+-1.1547	1+-0.0
negative to hydrophobic	28+-2.0	20+-2.0	2+-0.0
hydrophobic to negative	29.33+-1.5275	9.33+-1.5275	0.33+-0.5774
positive to hydrophobic	23.67+-0.5774	23+-1.0	3.33+-0.5774
hydrophobic to positive	28+-0.0	6+-0.0	3+-0.0
non-charged polar to positive	18.33+-1.1547	9.67+-1.1547	2+-0.0
positive to non-charged polar	28.67+-0.5774	19+-1.0	2.33+-0.5774
non-charged polar to negative	27+-0.0	21+-0.0	2+-0.0
negative to non-charged polar	21.67+-0.5774	24.33+-0.5774	4+-1.0
non-charged polar to hydrophobic	24.67+-2.0817	23.33+-2.0817	2+-0.0
hydrophobic to non-charged polar	33+-1.0	14+-1.0	3+-1.0
non-charged polar to non-charged polar	26.33+-1.5275	22.33+-2.5166	1.33+-1.1547
hydrophobic to hydrophobic	35.33+-1.5275	14.67+-1.5275	0+-0.0
charge to charge	16.67+-1.5275	17.33+-1.5275	1+-0.0
involves cysteine	23+-0.0	23.67+-2.0817	3.33+-2.0817
involves proline	26.67+-0.5774	20+-1.0	3.33+-0.5774
same size	154+-1.7321	115.67+-1.5275	13.33+-1.1547
buried	170.67+-2.8868	74.33+-3.0551	15+-1.0
surface	270.33+-1.5275	218.67+-1.5275	19+-1.0
everything	441+-4.3589	293+-4.5826	34+-2.0

## Sheet: refactored_nocsts_correlations
Mutation Type	Pearson's R	Pearson's R filtered	Removed Entries	Predictive Index	MCC
small to large	0.48+-0.0018	0.66+-0.0031	5.0+-0.0	0.56+-0.0096	0.52+-0.0412
large to small	0.63+-0.001	0.79+-0.0014	2.0+-0.0	0.72+-0.0094	0.49+-0.0244
positive to negative	0.65+-0.0105	0.86+-0.0276	4.33+-0.5774	0.73+-0.018	0.44+-0.1997
negative to positive	0.36+-0.0043	0.57+-0.0058	3.0+-0.0	0.5+-0.0039	0.55+-0.025
negative to hydrophobic	0.57+-0.0055	0.71+-0.0123	2.67+-0.5774	0.64+-0.0052	0.42+-0.0046
hydrophobic to negative	0.76+-0.0149	0.79+-0.0435	0.67+-0.5774	0.85+-0.0047	0.47+-0.0034
positive to hydrophobic	0.49+-0.0103	0.64+-0.0214	4.0+-1.0	0.56+-0.015	0.67+-0.0565
hydrophobic to positive	0.52+-0.0066	0.7+-0.0062	5.0+-0.0	0.67+-0.0053	0.34+-0.0052
non-charged polar to positive	0.28+-0.004	0.78+-0.0076	5.0+-0.0	0.42+-0.014	0.28+-0.0
positive to non-charged polar	0.44+-0.0022	0.78+-0.0566	3.33+-1.1547	0.73+-0.013	0.48+-0.0524
non-charged polar to negative	0.62+-0.0156	0.83+-0.0008	4.0+-0.0	0.66+-0.0187	0.67+-0.0
negative to non-charged polar	0.38+-0.0205	0.69+-0.0053	5.0+-0.0	0.44+-0.0097	0.48+-0.027
non-charged polar to hydrophobic	0.75+-0.0064	0.79+-0.0053	1.0+-0.0	0.66+-0.0024	0.39+-0.0212
hydrophobic to non-charged polar	0.57+-0.0008	0.76+-0.0152	4.67+-0.5774	0.58+-0.0058	0.09+-0.0177
non-charged polar to non-charged polar	0.51+-0.0047	0.84+-0.0016	3.0+-0.0	0.78+-0.0068	0.51+-0.0
hydrophobic to hydrophobic	0.6+-0.0045	0.74+-0.0128	3.67+-0.5774	0.67+-0.0073	0.33+-0.0786
charge to charge	0.33+-0.0025	0.73+-0.0173	5.0+-0.0	0.36+-0.0135	0.47+-0.0668
involves cysteine	0.08+-0.0067	0.54+-0.0122	5.0+-0.0	0.17+-0.0111	0.16+-0.0
involves proline	0.52+-0.0028	0.75+-0.0026	5.0+-0.0	0.51+-0.0023	0.6+-0.0436
same size	0.45+-0.0015	0.45+-0.0015	0.0+-0.0	0.51+-0.0018	0.31+-0.0129
buried	0.41+-0.0008	0.41+-0.0008	0.0+-0.0	0.54+-0.0036	0.27+-0.0169
surface	0.48+-0.0013	0.51+-0.0015	1.0+-0.0	0.61+-0.004	0.43+-0.0206
everything	0.49+-0.0002	0.49+-0.0002	0.0+-0.0	0.61+-0.0017	0.41+-0.0101

## Sheet: refactored_nocsts_errorcounts
Mutation Type	same class	off by 1	off by 2
small to large	43.67+-0.5774	18.33+-0.5774	2+-0.0
large to small	49.33+-0.5774	38.67+-0.5774	3+-0.0
positive to negative	21.33+-0.5774	9.67+-0.5774	0+-0.0
negative to positive	25+-1.0	17+-1.0	4+-0.0
negative to hydrophobic	27.67+-0.5774	19.33+-0.5774	3+-0.0
hydrophobic to negative	28+-0.0	11+-0.0	0+-0.0
positive to hydrophobic	23.67+-1.1547	25.33+-1.1547	1+-0.0
hydrophobic to positive	29+-0.0	6.67+-0.5774	1.33+-0.5774
non-charged polar to positive	19+-1.0	10+-1.0	1+-0.0
positive to non-charged polar	31.33+-0.5774	17.67+-0.5774	1+-0.0
non-charged polar to negative	29+-0.0	20+-0.0	1+-0.0
negative to non-charged polar	26.67+-0.5774	22.33+-0.5774	1+-0.0
non-charged polar to hydrophobic	25+-0.0	24+-0.0	1+-0.0
hydrophobic to non-charged polar	33+-0.0	14+-0.0	3+-0.0
non-charged polar to non-charged polar	33.67+-0.5774	15.33+-0.5774	1+-0.0
hydrophobic to hydrophobic	36+-0.0	13+-0.0	1+-0.0
charge to charge	18.67+-0.5774	16.33+-0.5774	0+-0.0
involves cysteine	23.67+-0.5774	23.33+-0.5774	3+-0.0
involves proline	27+-0.0	20+-0.0	3+-0.0
same size	167+-1.0	109+-1.0	7+-0.0
buried	167+-1.0	77.67+-0.5774	15.33+-0.5774
surface	290.67+-3.0551	207.33+-3.0551	10+-0.0
everything	457.67+-2.5166	285+-3.0	25.33+-0.5774

## Sheet: refactored_nocsts_prolineopt_co
Mutation Type	Pearson's R	Pearson's R filtered	Removed Entries	Predictive Index	MCC
small to large	0.48+-0.0046	0.66+-0.0037	5.0+-0.0	0.55+-0.0103	0.52+-0.0412
large to small	0.63+-0.0079	0.8+-0.0093	2.0+-0.0	0.72+-0.0138	0.5+-0.0244
positive to negative	0.65+-0.0037	0.87+-0.0179	4.67+-0.5774	0.73+-0.0112	0.47+-0.1
negative to positive	0.36+-0.0045	0.58+-0.0063	3.0+-0.0	0.5+-0.0069	0.57+-0.0
negative to hydrophobic	0.57+-0.0169	0.72+-0.0071	3.0+-0.0	0.63+-0.0053	0.42+-0.0
hydrophobic to negative	0.75+-0.07	0.82+-0.0217	1.33+-1.5275	0.8+-0.0853	0.47+-0.0063
positive to hydrophobic	0.42+-0.0214	0.62+-0.0061	5.0+-0.0	0.49+-0.0122	0.67+-0.0439
hydrophobic to positive	0.52+-0.0042	0.7+-0.0045	5.0+-0.0	0.67+-0.0013	0.39+-0.0858
non-charged polar to positive	0.28+-0.0013	0.77+-0.0058	5.0+-0.0	0.39+-0.0073	0.28+-0.0
positive to non-charged polar	0.44+-0.0109	0.82+-0.0174	4.33+-0.5774	0.74+-0.0172	0.52+-0.0398
non-charged polar to negative	0.62+-0.0095	0.83+-0.0006	4.0+-0.0	0.66+-0.0118	0.67+-0.0
negative to non-charged polar	0.37+-0.0077	0.68+-0.0129	5.0+-0.0	0.44+-0.014	0.55+-0.028
non-charged polar to hydrophobic	0.74+-0.0029	0.78+-0.0024	1.0+-0.0	0.65+-0.0053	0.38+-0.0
hydrophobic to non-charged polar	0.56+-0.0355	0.76+-0.0141	4.67+-0.5774	0.58+-0.0344	0.15+-0.1123
non-charged polar to non-charged polar	0.52+-0.0095	0.84+-0.0129	3.0+-0.0	0.78+-0.0068	0.51+-0.0
hydrophobic to hydrophobic	0.61+-0.0066	0.75+-0.0148	3.67+-0.5774	0.69+-0.0028	0.32+-0.0577
charge to charge	0.31+-0.0091	0.7+-0.0068	5.0+-0.0	0.35+-0.0121	0.4+-0.0031
involves cysteine	0.08+-0.0157	0.55+-0.0316	5.0+-0.0	0.17+-0.0331	0.16+-0.0
involves proline	0.48+-0.0711	0.75+-0.0729	5.0+-0.0	0.52+-0.0726	0.5+-0.1523
same size	0.45+-0.0032	0.45+-0.0032	0.0+-0.0	0.5+-0.0056	0.32+-0.0216
buried	0.42+-0.0145	0.43+-0.0069	0.33+-0.5774	0.53+-0.005	0.27+-0.0132
surface	0.47+-0.0157	0.5+-0.0183	1.0+-0.0	0.61+-0.0046	0.42+-0.022
everything	0.49+-0.0137	0.49+-0.0137	0.0+-0.0	0.61+-0.0018	0.41+-0.0193

## Sheet: refactored_nocsts_prolineopt_er
Mutation Type	same class	off by 1	off by 2
small to large	43+-0.0	19+-0.0	2+-0.0
large to small	49+-1.0	39+-1.0	3+-0.0
positive to negative	22+-0.0	9+-0.0	0+-0.0
negative to positive	26+-0.0	16+-0.0	4+-0.0
negative to hydrophobic	27.67+-0.5774	19.33+-0.5774	3+-0.0
hydrophobic to negative	27.67+-0.5774	11.33+-0.5774	0+-0.0
positive to hydrophobic	23.33+-1.5275	25+-2.0	1.67+-0.5774
hydrophobic to positive	29+-0.0	7+-0.0	1+-0.0
non-charged polar to positive	18+-0.0	11+-0.0	1+-0.0
positive to non-charged polar	31+-1.7321	18+-1.7321	1+-0.0
non-charged polar to negative	29+-0.0	20+-0.0	1+-0.0
negative to non-charged polar	25.33+-1.1547	23.67+-1.1547	1+-0.0
non-charged polar to hydrophobic	24.67+-1.5275	24.33+-1.5275	1+-0.0
hydrophobic to non-charged polar	33+-1.0	14+-0.0	3+-1.0
non-charged polar to non-charged polar	33.67+-0.5774	15.33+-0.5774	1+-0.0
hydrophobic to hydrophobic	36.67+-0.5774	12.33+-0.5774	1+-0.0
charge to charge	17.67+-0.5774	17.33+-0.5774	0+-0.0
involves cysteine	24+-2.0	23+-2.0	3+-0.0
involves proline	26+-1.0	22+-1.0	2+-0.0
same size	166.33+-0.5774	109+-1.0	7.67+-0.5774
buried	167.67+-1.1547	77.33+-2.0817	15+-1.0
surface	287+-2.0	211.33+-2.5166	9.67+-0.5774
everything	454.67+-1.1547	288.67+-1.5275	24.67+-0.5774

## Sheet: refactor_nocsts_prolineop_conve
Mutation Type	Pearson's R	Pearson's R filtered	Removed Entries	Predictive Index	MCC
small to large	0.48+-0.0041	0.66+-0.006	5.0+-0.0	0.55+-0.0096	0.55+-0.0221
large to small	0.62+-0.0199	0.8+-0.0015	2.33+-0.5774	0.71+-0.0239	0.46+-0.0176
positive to negative	0.65+-0.0024	0.88+-0.0072	5.0+-0.0	0.74+-0.0054	0.5+-0.0891
negative to positive	0.36+-0.0128	0.57+-0.0176	3.0+-0.0	0.48+-0.0312	0.53+-0.0302
negative to hydrophobic	0.58+-0.0064	0.71+-0.0124	2.33+-0.5774	0.64+-0.0068	0.43+-0.0228
hydrophobic to negative	0.73+-0.0554	0.81+-0.0477	1.33+-1.5275	0.8+-0.0867	0.5+-0.0551
positive to hydrophobic	0.46+-0.0266	0.62+-0.0326	4.33+-0.5774	0.51+-0.0283	0.66+-0.0016
hydrophobic to positive	0.51+-0.0112	0.7+-0.0031	5.0+-0.0	0.67+-0.0074	0.44+-0.0858
non-charged polar to positive	0.28+-0.0075	0.78+-0.0148	5.0+-0.0	0.4+-0.0196	0.28+-0.0
positive to non-charged polar	0.43+-0.0042	0.8+-0.0178	4.0+-0.0	0.72+-0.0084	0.55+-0.0602
non-charged polar to negative	0.62+-0.0196	0.83+-0.0042	4.0+-0.0	0.66+-0.0153	0.67+-0.0
negative to non-charged polar	0.37+-0.0076	0.69+-0.0138	5.0+-0.0	0.44+-0.0135	0.53+-0.028
non-charged polar to hydrophobic	0.74+-0.0014	0.78+-0.0012	1.0+-0.0	0.66+-0.0027	0.38+-0.0
hydrophobic to non-charged polar	0.57+-0.0105	0.75+-0.022	4.33+-0.5774	0.58+-0.0027	0.11+-0.022
non-charged polar to non-charged polar	0.52+-0.0049	0.84+-0.0038	3.0+-0.0	0.79+-0.0021	0.49+-0.0313
hydrophobic to hydrophobic	0.61+-0.0051	0.75+-0.0068	4.0+-0.0	0.68+-0.0111	0.28+-0.0282
charge to charge	0.32+-0.0067	0.7+-0.0143	5.0+-0.0	0.35+-0.0055	0.44+-0.0397
involves cysteine	0.07+-0.0428	0.49+-0.0946	5.0+-0.0	0.16+-0.0498	0.08+-0.0708
involves proline	0.51+-0.0277	0.76+-0.0264	5.0+-0.0	0.54+-0.0271	0.51+-0.1401
same size	0.45+-0.0035	0.45+-0.0035	0.0+-0.0	0.51+-0.0091	0.31+-0.0251
buried	0.43+-0.0022	0.43+-0.0022	0.0+-0.0	0.54+-0.0104	0.26+-0.0056
surface	0.47+-0.006	0.5+-0.0064	1.0+-0.0	0.6+-0.0076	0.42+-0.0165
everything	0.49+-0.0025	0.49+-0.0025	0.0+-0.0	0.61+-0.0062	0.41+-0.0127

[truncated: 1 more sheets: refactor_nocsts_prolineopt_conv]
